# Supplementary material for: Cryptosporidium spp. prevalence in the general population in Guinea: first large-scale screening study
Source: Parasite. 2024 Nov 13;31:70. doi: 10.1051/parasite/2024070 (PMC11560126; doi:10.1051/parasite/2024070)
Supplement: Supplementary file 1 — Supplementary Table 1. Cryptosporidium spp. prevalence in general population in Guinea: study data. [file parasite-31-70-s1.zip]

Archive with 1 entries (1 files):
- parasite240145-1-olm/data.xlsx
