# Supplementary material for: Cryptosporidium spp. prevalence in the general population in Guinea: first large-scale screening study
Source: Parasite. 2024 Nov 13;31:70. doi: 10.1051/parasite/2024070 (PMC11560126; doi:10.1051/parasite/2024070)
Supplement: Supplementary file 1 — Supplementary Table 1. Cryptosporidium spp. prevalence in general population in Guinea: study data. [file parasite-31-70-s1.zip › parasite240145-1-olm/data.xlsx]

## Sheet: Feuil1
Supplementary Table 1. Cryptosporidium spp. prevalence in general population in Guinea: study data
General information					No of persons in the household		Contact with farm or pet animals		Recent trips outside Guinea (< 1 year)		Consumption of fruit and vegetables		Type of drinking water					River bathings	Domestic activities	Immunodepression		Digestive symptoms					Antecedents of digestive parasites		Cryptosporidium presence (Nested PCR)	Molecular characterization of Cryptosporidium isolates
Sampling date	Patient identification	Age	Sex	City or town	Adults	Children	Yes/No	If yes, which ones?	Yes/No	If yes, where?	Washed	Not washed	Hole	Tap	Mineral	Drill water	Others	Yes/No	Type of water	Yes/No	If yes, which ones?	Abdominal pain	Diarrhea	Constipation	Vomiting	Bloating	Yes/No	If yes which ones?	Yes/No	Species	Genotype
2021-03-05	I250	24	M	CONAKRY	10	5	0		0		1	0	0	1	1	1	0	0	Tap, drill water	0		1	0	1	0	0	1	Entamoeba, Ascaris	0
2021-02-04	I249	35	F	CONAKRY	6	5	1	Dog, cat, cock	0		1	0	0	1	1	0	0	0	Tap	0		1	0	1	0	0	0		0
2021-03-04	I248	26	M	CONAKRY	10	10	1	Dog, cat	0		1	0	0	1	1	1	0	0	Tap	0		1	0	1	1	0	0		0
2021-03-04	I247	30	F	CONAKRY	1	0	1	Cat	0		1	0	1	1	1	0	0	0	Tap	0		1	0	0	0	0	1	Entamoeba	0
2021-03-04	I246	59	M	DUBREKA	7	5	0		0		1	0	0	1	1	0	0	0	NA	0		1	0	0	0	0	1	Entamoeba	0
2021-03-04	I245	7	F	CONAKRY	4	2	0		0		0	1	0	1	1	0	0	0	Tap	0		0	0	0	0	0	1	Entamoeba	0
2021-03-04	I244	1	M	CONAKRY	4	2	0		0		1	0	0	1	1	0	0	0	NA	0		0	0	0	0	0	1	Ascaris	0
2021-03-03	I243	5	F	CONAKRY	2	4	0		0		1	0	0	1	0	0	0	0	NA	0		1	0	1	0	0	1	Ascaris, Entamoeba	0
2021-03-03	I242	23	M	CONAKRY	4	2	1	Dog, cock	0		1	0	0	0	1	1	0	0	Drill water	0		1	0	0	0	0	1	Ascaris, Entamoeba	0
2021-03-02	I241	21	M	CONAKRY	5	5	0		0		1	0	0	1	1	0	0	0	Tap	0		0	0	0	0	0	0		0
2021-03-02	I240	37	F	CONAKRY	8	7	0		0		1	0	0	1	1	0	0	0	Tap	0		0	0	0	0	0	0		0
2021-03-02	I239	33	M	CONAKRY	2	1	0		0		1	0	0	1	0	0	0	0	Tap	0		0	0	0	0	0	0		0
2021-02-02	I238	58	F	CONAKRY	2	3	1	Dog, chicken	0		1	0	0	1	1	0	0	0	NA	0		1	0	0	0	0	0		0
2021-02-09	I237	6	M	CONAKRY	2	6	0		0		1	0	0	1	1	1	0	0	Tap, drill water	0		1	0	0	0	0	0		0
2021-02-09	I236	5	F	CONAKRY	2	2	0		0		1	0	0	1	1	0	0	0	Tap, drill water	0		1	1	0	0	0	0		0
2021-01-03	I235	33	F	CONAKRY	3	10	0		0		1	0	0	1	1	1	0	0	Tap	0		1	0	1	0	0	1	Ascaris	0
2021-03-05	I234	56	F	CONAKRY	3	4	0		0		1	0	0	1	1	1	0	0	Tap, drill water	0		0	1	0	0	0	1	Ascaris	0
2021-02-23	I233	35	M	COYAH	8	4	0		0		1	0	0	1	1	0	0	0	Tap	0		0	1	0	0	0	0		0
2021-02-26	I232	50	F	CONAKRY	5	3	0		0		1	0	0	1	1	0	0	0	Tap	0		1	0	0	0	0	0		0
2021-02-25	I231	48	M	CONAKRY	2	2	0		0		1	0	0	1	1	0	0	0	Tap	0		1	0	0	0	0	0		0
2021-02-25	I230	47	F	CONAKRY	2	3	1	Chicken, cat	0		1	0	1	0	1	0	0	0	Drill water	0		1	0	1	0	0	0		0
2021-02-25	I229	8	M	CONAKRY	NA	NA	0		0		1	0	0	1	1	1	0	0	Tap	0		1	0	0	0	0	0		0
2021-02-25	I228	9	M	CONAKRY	2	5	0		0		1	0	0	1	1	1	0	0	Tap	0		1	0	0	0	0	0		0
2021-02-25	I227	6	M	CONAKRY	2	3	0		0		1	0	0	1	1	1	0	0	Tap	0		1	0	0	0	0	0		0
2021-02-25	I226	6	F	CONAKRY	2	4	0		0		1	0	0	1	1	1	0	0	NA	0		1	0	0	0	0	0		0
2021-02-25	I225	9	M	CONAKRY	3	7	0		0		1	0	0	1	1	1	0	0	Tap	0		1	0	0	0	0	0		0
2021-02-25	I224	6	F	CONAKRY	3	1	0		0		1	0	0	1	1	1	0	0	Tap	0		1	0	0	0	0	0		0
2021-02-25	I223	8	F	CONAKRY	4	5	0		0		1	0	0	1	1	1	0	0	Tap	0		1	0	0	0	0	0		0
2021-02-09	I222	6	F	CONAKRY	4	6	0		0		1	0	0	1	1	1	0	0	NA	0		1	0	0	0	0	0		0
2021-02-25	I221	7	F	CONAKRY	3	5	0		0		1	0	0	1	1	1	0	0	NA	0		1	0	0	0	0	0		0
2021-02-25	I220	30	F	CONAKRY	8	7	1	Chicken, cat	0		1	0	0	1	1	0	0	0	Tap	0		1	0	1	0	0	0		0
2021-02-09	I219	11	F	CONAKRY	2	6	0		0		1	0	0	1	1	1	0	0	Tap	0		1	0	0	0	0	0		0
2021-02-25	I218	30	F	DUBREKA	4	2	0		0		1	0	1	1	1	0	0	0	Tap	1	NA	0	1	0	0	0	0		0
2021-02-09	I217	13	M	CONAKRY	2	4	0		0		1	0	0	1	1	1	0	0	Tap	0		1	0	0	0	0	0		0
2021-02-09	I216	13	F	CONAKRY	2	5	0		0		1	0	0	1	1	1	0	0	Tap	0		1	0	0	0	0	0		0
2021-02-09	I215	13	M	CONAKRY	2	7	0		0		1	0	0	1	1	1	0	0	Tap	0		1	0	0	0	0	0		0
2021-02-09	I214	13	M	CONAKRY	2	2	0		0		1	0	0	1	1	1	0	0	Tap	0		1	0	0	0	0	0		0
2021-02-09	I213	13	F	CONAKRY	3	5	0		0		1	0	0	1	1	1	0	0	Tap	0		1	0	0	0	0	0		0
2021-02-09	I212	11	M	CONAKRY	4	6	0		0		1	0	0	1	1	1	0	0	Tap	0		1	0	0	0	0	0		0
2021-02-09	I211	11	M	CONAKRY	2	4	0		0		1	0	0	1	1	1	0	0	Tap	0		1	0	0	0	0	0		0
2021-02-09	I210	10	F	CONAKRY	2	4	0		0		1	0	0	1	1	1	0	0	NA	0		1	0	0	0	0	0		0
2021-02-09	I209	10	M	CONAKRY	3	6	0		0		1	0	0	1	1	1	0	0	Tap	0		1	0	0	0	0	0		0
2021-02-09	I208	10	M	CONAKRY	4	3	0		0		1	0	0	1	1	1	0	0	Tap	0		1	0	0	0	0	0		0
2021-02-09	I207	13	F	CONAKRY	2	3	0		0		1	0	0	1	1	1	0	0	NA	0		1	0	0	0	0	0		0
2021-02-09	I206	9	F	CONAKRY	2	3	0		0		1	0	0	1	1	1	0	0	Tap	0		1	0	0	0	0	0		0
2021-02-09	I205	11	F	CONAKRY	6	8	0		0		1	0	0	1	1	1	0	0	Tap	0		0	0	1	0	0	0		0
2021-02-23	I204	6	M	CONAKRY	NA	NA	0		0		1	0	0	1	1	1	0	0	Tap	0		1	0	0	0	0	0		0
2021-02-23	I203	13	M	CONAKRY	3	4	0		0		1	0	0	1	1	1	0	0	NA	0		0	0	0	0	0	0		0
2021-02-09	I202	11	M	CONAKRY	4	5	0		0		1	0	0	1	1	1	0	0	NA	0		1	0	0	0	0	0		0
2021-02-09	I201	11	F	CONAKRY	3	7	0		0		1	0	0	1	1	0	0	0	NA	0		1	0	0	0	0	0		0
2021-02-23	I200	10	F	CONAKRY	4	7	0		0		1	0	0	1	1	0	0	0	NA	0		1	0	0	0	0	0		0
2021-02-20	I199	8	M	CONAKRY	2	5	0		0		1	0	0	1	1	0	0	0	NA	0		1	1	0	0	0	0		0
2021-02-20	I198	8	M	CONAKRY	2	3	0		0		1	0	0	1	1	1	0	0	NA	0		1	0	0	0	0	0		0
2021-02-23	I197	7	M	CONAKRY	2	6	0		0		1	0	1	1	1	0	0	0	Tap, Hole water	0		1	0	0	0	0	0		0
2021-02-09	I196	21	F	CONAKRY	2	5	0		0		1	0	0	1	1	0	0	0	Tap	0		1	0	0	0	0	0		0
2021-02-09	I195	8	F	CONAKRY	2	2	0		0		1	0	0	1	1	1	0	0	NA	0		1	0	0	0	0	0		0
2021-02-09	I194	10	M	CONAKRY	2	3	0		0		1	0	0	1	1	1	0	0	Tap	0		1	0	0	0	0	0		0
2021-02-09	I193	8	M	CONAKRY	4	7	0		0		1	0	0	1	1	1	0	0	Tap	0		1	0	0	0	0	0		0
2021-02-25	I192	8	M	CONAKRY	2	4	0		0		1	0	0	1	1	1	0	0	Tap	0		1	0	0	0	0	0		0
2021-02-09	I191	10	F	CONAKRY	3	2	0		0		1	0	0	1	1	0	0	0	Tap	0		1	1	0	0	0	0		0
2021-02-09	I190	9	M	CONAKRY	2	3	0		0		1	0	0	1	1	1	0	0	Tap	0		1	0	0	0	0	0		0
2021-02-09	I189	8	M	CONAKRY	5	8	0		0		1	0	0	1	1	1	0	0	NA	0		1	0	0	0	0	0		0
2021-02-09	I188	9	F	CONAKRY	NA	NA	0		0		1	0	0	1	1	1	0	0	Tap	0		1	0	0	0	0	0		0
2021-02-09	I187	7	F	CONAKRY	2	5	0		0		1	0	0	1	1	1	0	0	NA	0		1	0	0	0	0	0		0
2021-02-09	I186	7	M	CONAKRY	5	6	0		0		1	0	0	1	1	1	0	0	Tap	0		1	0	0	0	0	0		0
2021-02-09	I185	8	F	CONAKRY	2	3	0		0		1	0	0	1	1	1	0	0	Tap	0		1	0	0	0	0	0		0
2021-02-09	I184	9	F	CONAKRY	2	5	0		0		1	0	0	1	1	1	0	0	NA	0		1	0	0	0	0	0		0
2021-02-09	I183	8	M	CONAKRY	2	4	0		0		1	0	0	1	1	1	0	0	Tap	0		1	0	0	0	0	0		0
2021-02-09	I182	6	F	CONAKRY	2	3	0		0		1	0	0	1	1	1	0	0	NA	0		1	0	0	0	0	0		0
2021-02-09	I181	7	M	CONAKRY	2	5	0		0		1	0	0	1	1	1	0	0	Tap	0		1	0	0	0	0	0		0
2021-02-09	I180	6	M	CONAKRY	3	3	0		0		1	0	0	1	1	1	0	0	Tap	0		1	0	0	0	0	0		0
2021-02-09	I179	6	F	CONAKRY	2	3	0		0		1	0	0	1	1	1	0	0	Tap, drill water	0		1	0	0	0	0	0		0
2021-02-09	I178	6	M	CONAKRY	2	4	0		0		1	0	0	1	1	0	0	0	Tap	0		1	0	0	0	0	0		0
29/02/2021	I177	5	M	CONAKRY	4	4	0		0		1	0	0	1	1	0	0	0	Tap	0		1	0	1	0	0	0		0
2021-02-09	I176	6	F	CONAKRY	2	5	0		0		1	0	0	1	1	1	0	0	Tap, drill water	0		1	0	0	0	0	0		0
2021-02-26	I175	11	M	CONAKRY	2	2	0		0		1	0	0	1	1	1	0	0	Tap, drill water	0		1	0	1	0	0	0		0
2021-02-23	I174	25	F	CONAKRY	3	0	1	Cat	0		1	1	0	1	1	1	0	0	Tap, drill water	0		1	0	0	0	0	1	Trichuris	0
2021-03-23	I173	26	F	CONAKRY	8	2	0		0		1	0	0	1	1	0	0	0	Tap	0		1	0	0	0	0	0		0
2021-03-23	I172	7	F	CONAKRY	2	2	0		0		1	0	0	1	1	0	0	0	Tap, drill water	0		1	0	0	0	0	0		0
2021-02-23	I171	69	F	CONAKRY	2	3	0		0		1	0	0	1	1	0	0	0	Tap	0		0	0	0	0	0	1	Entamoeba, Ascaris	0
2021-02-09	I170	6	F	CONAKRY	2	8	0		0		1	0	0	1	1	0	0	0	Tap, drill water	0		1	0	0	0	0	0		0
2021-02-09	I169	6	M	CONAKRY	5	6	0		0		1	0	0	1	1	1	0	0	Tap	0		1	1	0	0	0	0		0
2021-02-09	I168	6	F	CONAKRY	2	4	0		0		1	0	0	1	1	1	0	0	Tap	0		1	0	0	0	0	0		0
2021-02-09	I167	7	M	CONAKRY	2	5	0		0		1	0	0	1	1	1	0	0	Tap	0		1	0	0	0	0	0		0
2021-02-09	I166	6	M	CONAKRY	2	7	0		0		1	0	0	1	1	1	0	0	Tap, drill water	0		1	0	0	0	0	0		0
2021-02-26	I165	5	M	CONAKRY	2	6	0		0		1	0	0	1	1	0	0	0	Tap	0		1	0	0	0	0	0		0
2021-03-25	I164	5	F	CONAKRY	5	2	0		0		1	0	0	1	1	0	0	0	NA	0		1	0	0	0	0	0		0
2021-02-24	I163	4	M	CONAKRY	5	9	0		0		1	0	0	1	1	1	0	0	Tap	0		1	0	1	0	0	0		0
2021-02-09	I162	4	M	CONAKRY	2	3	0		0		1	0	0	0	0	0	0	0	Tap	0		1	0	0	0	0	0		0
2021-02-09	I161	5	F	CONAKRY	5	7	0		0		1	0	0	1	1	0	0	0	Tap	0		1	0	0	0	0	0		0
2021-02-09	I160	4	F	CONAKRY	2	2	0		0		1	0	0	1	0	0	0	0	NA	0		1	0	0	0	0	0		0
2021-02-24	I159	4	F	CONAKRY	2	3	1	Dog, cat	0		1	0	0	1	1	1	0	0	NA	0		1	0	0	0	0	0		0
2021-02-24	I158	3	F	CONAKRY	2	2	0		0		1	0	0	1	1	1	0	0	Tap	0		1	0	0	0	0	0		0
2021-02-24	I157	3	F	CONAKRY	2	3	0		0		1	0	0	1	1	1	0	0	Tap	0		1	0	0	0	0	0		0
2021-02-09	I156	3	M	CONAKRY	2	3	0		0		1	0	0	1	1	0	0	0	Tap	0		1	0	0	0	0	0		0
2021-02-24	I155	57	M	CONAKRY	3	7	1	Chicken	0		1	0	0	1	1	1	0	0	Tap, drill water	0		0	0	0	0	0	0		0
2021-02-23	I154	22	M	CONAKRY	10	0	0		0		1	0	0	1	1	1	0	0	Tap	0		1	0	0	0	0	0		0
2021-02-24	I153	73	M	CONAKRY	2	4	1	Cat, dog	0		1	0	0	1	1	0	0	0	Tap	0		0	0	0	0	0	0		0
2021-02-24	I152	9	M	CONAKRY	2	3	0		0		1	0	0	1	1	0	0	0	Tap	0		1	0	0	0	0	0		0
2021-02-23	I151	27	F	CONAKRY	7	13	0		0		1	0	0	1	1	0	0	0	Tap	0		0	0	0	0	0	1	Entamoeba	0
2021-02-23	I150	60	M	CONAKRY	8	7	0		0		1	0	0	1	1	1	0	0	Tap	0		0	0	0	0	0	1	Entamoeba	0
2021-02-22	I149	40	M	CONAKRY	5	3	0		0		1	0	1	0	1	1	0	0	Hole water, Drill water	0		0	0	0	0	0	1	Ascaris, Entamoeba	0
2021-02-22	I148	56	F	CONAKRY	3	1	1	Chicken	0		1	0	0	1	1	0	0	0	Tap	0		1	0	0	0	0	1	Taenia	0
2021-02-22	I147	9	M	CONAKRY	5	9	0		0		1	1	0	1	0	0	0	0	Tap	0		1	1	0	1	0	0		0
2021-02-19	I146	8	F	CONAKRY	4	2	0		0		1	0	1	1	0	1	0	0	Tap, drill water	0		1	0	0	0	0	1	Ascaris	0
2021-02-19	I145	30	M	KAMSAR	5	10	0		0		1	0	0	1	1	1	0	0	Tap	0		1	0	0	0	0	1	Ascaris	0
2021-02-19	I144	53	M	DUBREKA	6	5	0		0		1	0	0	1	1	1	0	0	Tap	0		1	0	0	0	0	1	Entamoeba	0
2021-02-19	I143	25	F	CONAKRY	2	4	0		0		1	0	0	1	1	1	0	0	Tap, drill water	0		0	0	0	0	0	1	Entamoeba, Ascaris	0
2021-02-18	I142	65	F	CONAKRY	4	2	0		0		1	0	0	1	1	1	0	0	Tap, drill water	0		0	0	0	0	0	0		0
2021-02-18	I141	30	M	CONAKRY	8	7	0		1	COTE D'IVOIRE, DUBAI	1	0	0	1	1	0	0	0	Tap	0		1	0	0	0	0	1	Entamoeba	0
2021-02-18	I140	55	M	CONAKRY	4	17	0		0		1	0	0	1	1	0	0	0	Tap	0		0	1	0	0	0	1	Entamoeba, Ascaris	0
2021-02-18	I139	45	F	CONAKRY	2	3	1	Chicken	0		1	0	0	1	1	0	0	0	Tap	0		1	0	1	0	0	0		0
2021-02-17	I138	38	M	CONAKRY	6	10	0		0		1	0	0	1	0	0	0	0	Tap	0		1	0	0	0	0	0		0
2021-02-17	I137	49	M	CONAKRY	4	3	1	Chicken	0		1	0	0	1	1	0	0	0	Tap, drill water	0		1	0	0	0	0	1	Entamoeba	0
2021-02-16	I136	28	M	CONAKRY	5	10	1	Chicken, sheep	0		1	0	0	1	1	0	0	0	Tap	0		0	0	0	0	0	1	Ascaris	0
2021-02-16	I135	11	F	CONAKRY	6	2	1	Chicken, sheep	0		1	0	0	1	1	0	0	0	NA	0		1	0	0	0	0	0		0
2021-02-16	I134	17	F	TANENE	5	4	0		0		1	0	0	1	1	0	0	0	Tap	0		1	0	1	0	0	1	Ascaris	0
2021-02-15	I133	80	M	KINDIA	3	5	0		0		1	0	1	0	1	1	0	1	Hole water, Drill water	0		1	0	0	0	0	0		0
2021-02-15	I132	27	M	CONAKRY	3	3	0		0		1	0	0	1	1	1	0	0	Drill water	0		1	0	1	0	0	1	Ascaris	0
2021-02-15	I131	14	F	DUBREKA	5	7	0		0		1	0	0	0	1	1	0	0	Drill water	0		1	0	0	0	0	1	Entamoeba	0
2021-02-15	I130	40	M	DUBREKA	5	7	1	Sheep	1	NA	1	0	0	0	1	1	0	0	Drill water	0		0	1	0	0	0	0		0
2021-02-15	I129	1	M	DUBREKA	5	7	0		0		1	0	0	0	1	0	0	0	Tap	1	NA	1	0	0	0	0	1	Ascaris	0
2021-02-15	I128	24	F	CONAKRY	5	15	0		0		1	0	0	1	1	0	0	0	Tap	0		1	0	0	0	0	1	Ascaris	0
2021-02-15	I127	60	F	KAMSAR	3	2	1	Goat, chicken, duck	0		1	0	1	0	1	0	0	0	Tap	0		1	0	1	0	0	1	Entamoeba	0
2021-02-12	I126	41	F	DUBREKA	12	5	1	Chicken, sheep	0		1	0	0	0	1	1	0	0	Drill water	0		1	0	0	0	0	0		0
2021-02-12	I125	22	F	CONAKRY	6	2	0		0		1	0	0	1	1	1	0	0	Tap	0		1	0	0	0	0	1	Ascaris	0
2021-02-11	I124	4	F	CONAKRY	2	3	0		0		1	0	0	1	1	1	0	0	Tap	0		1	0	0	0	0	1	Entamoeba	0
2021-02-11	I123	14	F	CONAKRY	2	3	0		0		1	0	0	1	1	1	0	0	Tap, drill water	0		1	0	0	0	0	1	Ascaris	0
2021-02-11	I122	14	M	CONAKRY	5	3	0		0		1	0	0	1	1	1	0	0	Tap	0		1	0	0	0	0	1	Entamoeba	0
2021-02-11	I121	40	F	CONAKRY	4	5	0		0		1	0	1	1	1	1	0	0	Tap	0		1	0	0	0	0	1	Ascaris, Taenia	0
2021-02-10	I120	41	M	CONAKRY	4	3	0		0		1	0	0	1	1	0	0	0	Tap	0		1	0	0	0	0	0		0
2021-02-10	I119	52	M	CONAKRY	12	3	0		0		1	0	0	1	1	0	0	0	Tap	0		1	0	0	0	0	1	Ascaris	0
2021-02-10	I118	61	M	CONAKRY	8	7	0		0		1	0	0	1	1	0	0	0	Tap	0		0	1	0	0	0	0		0
2021-02-10	I117	14	F	CONAKRY	8	7	0		0		1	0	0	1	1	0	0	0	Tap	0		1	0	0	0	0	1	Ascaris	0
2021-02-10	I116	18	M	CONAKRY	8	7	0		0		1	0	0	1	1	0	0	0	Tap	0		0	1	0	0	0	1	Ascaris	0
2021-02-10	I115	13	M	CONAKRY	3	5	0		0		1	0	0	1	1	0	0	0	Tap	0		1	0	0	0	0	1	Entamoeba	0
2021-02-10	I114	8	M	CONAKRY	3	5	0		0		1	0	0	1	1	0	0	0	Tap	0		0	1	0	0	0	1	Entamoeba	0
2021-02-10	I113	5	M	CONAKRY	3	5	0		0		1	0	0	1	1	0	0	0	Tap	0		0	1	0	0	0	1	Ascaris	0
2021-02-10	I112	26	F	CONAKRY	5	7	0		0		1	0	0	0	1	1	0	0	Drill water	0		1	0	1	0	0	1	Entamoeba	0
2021-02-10	I111	59	M	CONAKRY	3	2	0		0		1	0	0	1	1	0	0	0	Tap	0		1	0	1	0	0	1	Ascaris	0
2021-02-10	I110	6	M	CONAKRY	3	7	0		0		1	0	0	1	1	1	0	0	Tap, drill water	0		1	0	0	0	0	0		0
2021-02-09	I109	40	M	CONAKRY	2	1	0		0		1	0	0	1	1	0	0	0	Tap	0		0	1	0	1	0	0		0
2021-02-09	I108	54	M	CONAKRY	1	0	0		0		1	0	0	1	1	0	0	0	Tap	0		1	0	1	0	0	1	Ascaris	0
2021-02-09	I107	24	M	CONAKRY	3	4	0		0		1	0	0	1	1	1	0	0	Tap	0		1	0	0	0	0	1	Entamoeba	0
2021-02-09	I106	22	M	CONAKRY	8	8	0		0		1	0	0	1	1	1	0	0	Tap	0		1	0	0	0	0	1	Ascaris	0
2021-02-09	I105	2	M	CONAKRY	6	4	0		0		1	0	0	1	1	1	0	0	Tap	0		1	0	0	0	0	1	Entamoeba	0
2021-02-09	I104	30	F	CONAKRY	3	4	0		0		1	0	0	1	1	1	0	0	Tap, drill water	0		1	0	0	0	0	1	Entamoeba	0
2021-02-09	I103	17	F	CONAKRY	2	3	0		0		1	0	0	1	1	1	0	0	Tap	0		1	0	1	0	0	1	Ascaris	0
2021-02-05	I102	55	F	CONAKRY	3	6	0		0		1	0	0	1	1	1	0	0	Tap, drill water	0		1	0	0	0	0	1	Ascaris	0
2021-02-09	I101	40	F	CONAKRY	3	5	0		0		1	0	0	1	1	1	0	0	Tap	0		1	0	0	0	0	1	Ascaris	0
2021-02-09	I100	55	M	CONAKRY	3	5	0		0		1	0	0	1	1	1	0	0	Tap, drill water	0		1	1	0	0	0	1	Ascaris	0
2021-02-09	I099	49	M	CONAKRY	2	4	0		0		1	0	0	1	1	1	0	0	Tap	0		1	0	0	0	0	1	Ascaris	0
2021-02-09	I098	33	F	CONAKRY	3	4	0		0		1	0	0	1	1	1	0	0	Tap	0		1	0	0	0	0	1	Ascaris	0
2021-02-09	I097	11	M	CONAKRY	2	2	0		0		1	0	0	1	1	1	0	0	Tap, drill water	0		1	1	0	0	0	0		0
2021-02-09	I096	42	F	CONAKRY	3	4	0		0		1	0	0	1	1	1	0	0	Tap	0		1	0	1	0	0	1	Ascaris, Entamoeba	0
2021-02-09	I095	48	M	CONAKRY	2	4	0		0		1	0	0	0	1	1	0	0	Drill water	0		0	1	1	1	0	1	Ascaris	0
2021-02-09	I094	20	F	CONAKRY	3	4	0		0		1	0	0	1	1	1	0	0	Drill water	0		1	0	1	0	0	1	Ascaris	0
2021-02-09	I093	64	F	CONAKRY	4	4	0		0		1	0	0	1	1	0	0	0	Tap	0		1	0	0	0	0	1	Ascaris	0
2021-02-09	I092	20	F	CONAKRY	2	4	0		0		1	0	0	1	1	1	0	0	NA	0		1	0	0	0	0	1	Ascaris	0
2021-02-09	I091	13	M	CONAKRY	2	3	0		0		1	0	0	1	1	1	0	0	Tap, drill water	0		1	1	0	0	0	1	Entamoeba	0
2021-02-09	I090	25	F	CONAKRY	4	2	0		0		1	0	0	0	1	1	0	0	Drill water	0		1	0	0	0	0	1	Entamoeba	0
2021-02-08	I089	7	F	CONAKRY	3	6	0		0		1	0	0	1	1	1	0	0	Tap	0		1	1	0	0	0	1	Ascaris	0
2021-02-08	I088	18	M	CONAKRY	7	5	0		0		1	0	0	1	1	0	0	0	Tap	0		1	0	0	0	0	1	Ascaris	0
2021-02-05	I087	27	M	CONAKRY	5	10	0		0		1	0	0	1	1	0	0	0	Tap	0		1	0	0	0	0	0		1	C. hominis
2021-02-05	I086	38	M	CONAKRY	2	3	0		0		1	0	0	1	1	1	0	0	Tap	0		1	0	1	0	0	0		0
2021-02-05	I085	32	M	CONAKRY	12	7	1	Sheep, chicken, rabbit	0		1	0	0	1	1	1	0	0	Tap	0		1	0	0	0	0	0		0
2021-02-04	I084	36	F	CONAKRY	2	5	0		0		0	0	0	1	1	0	0	0	Tap	0		1	1	0	0	0	1	Ascaris	0
2021-02-04	I083	49	M	CONAKRY	12	7	1	Sheep, chicken, rabbit	0		1	0	0	1	1	1	0	0	Tap	0		1	0	1	0	0	1	Ascaris	0
2021-02-04	I082	13	M	CONAKRY	2	6	0		0		1	0	0	1	1	1	0	0	Tap	0		1	0	0	0	0	0		0
2021-02-02	I081	57	M	CONAKRY	4	6	0		0		1	0	0	1	1	1	0	0	Tap	0		1	0	0	0	0	0		0
2021-02-01	I080	33	M	CONAKRY	2	1	0		0		1	0	0	1	1	1	0	0	Tap	0		0	0	0	0	0	1	Taenia	0
2021-02-01	I079	26	M	CONAKRY	6	8	0		0		0	1	0	1	1	0	0	0	Tap	0		1	0	0	0	0	0		0
2021-01-29	I078	30	M	CONAKRY	15	10	0		0		0	1	0	1	1	0	0	0	Tap	0		1	0	0	0	0	1	Ascaris, Entamoeba	0
2021-01-29	I077	13	F	CONAKRY	6	5	0		0		1	0	0	1	1	0	0	0	Tap	0		0	0	0	0	0	1	Entamoeba	0
2021-01-29	I076	33	M	CONAKRY	2	1	0		0		1	0	0	1	1	1	0	0	Tap, drill water	0		1	0	0	0	0	1	Entamoeba	0
2021-01-23	I075	6	M	CONAKRY	8	6	0		0		1	1	0	1	1	0	0	0	Tap	0		1	0	0	0	0	0		0
2021-01-28	I074	24	F	CONAKRY	6	5	0		0		1	0	0	1	1	1	0	0	Tap, drill water	0		1	0	0	1	0	1	Ascaris	0
2021-01-28	I073	19	F	CONAKRY	6	2	0		0		1	0	0	1	1	1	0	0	Tap, drill water	0		1	0	0	0	0	1	Ascaris	0
2021-01-27	I072	38	F	CONAKRY	7	3	0		0		1	0	0	1	1	0	0	0	Tap	0		1	0	1	0	0	1	Entamoeba	0
2021-01-23	I071	65	M	CONAKRY	2	5	0		0		1	0	0	1	1	0	0	0	NA	0		1	0	0	0	0	1	Ascaris	0
2021-01-27	I070	32	F	KINDIA	6	4	0		0		1	0	0	1	1	1	0	0	Tap	0		1	1	0	0	0	0		0
2021-01-27	I069	50	M	CONAKRY	2	1	0		1	NA	1	0	0	1	1	1	0	0	Tap	0		1	1	0	0	0	1	Ascaris	0
2021-01-27	I068	39	M	CONAKRY	6	14	0		0		1	0	0	1	1	1	0	0	Tap, drill water	0		1	0	0	0	0	1	Ascaris	0
2021-01-27	I067	16	F	CONAKRY	7	2	0		0		1	0	0	1	1	0	0	0	Tap	0		1	0	0	0	0	0		0
2021-01-25	I066	23	M	CONAKRY	2	3	0		0		1	0	0	1	1	1	0	0	Tap, drill water	0		1	0	0	0	0	1	Ascaris	0
2021-01-25	I065	25	M	CONAKRY	6	1	1	Chicken, cat	0		1	0	0	1	1	1	0	0	Tap, drill water	0		1	0	0	0	0	1	Taenia	0
2021-01-25	I064	33	M	CONAKRY	6	1	1	Chicken, cat	0		1	0	0	1	1	1	0	0	Tap, drill water	0		1	0	0	0	0	1	Ascaris	0
2021-01-25	I063	2	M	LABE	2	4	0		0		0	1	1	0	1	0	0	0	Hole water	0		1	0	0	0	0	0		0
2021-01-25	I062	24	F	CONAKRY	2	1	0		0		1	0	0	0	1	0	0	0	Tap	0		1	0	0	0	0	1	Entamoeba	0
2021-01-25	I061	33	M	CONAKRY	2	1	0		0		1	0	0	1	1	1	0	0	Tap, drill water	0		1	0	1	0	0	0		0
2021-01-25	I060	33	F	CONAKRY	6	1	1	Chicken, cat	0		1	0	0	1	1	1	0	0	Tap	0		1	0	0	0	0	1	Taenia	0
2021-01-25	I059	58	M	CONAKRY	6	1	1	Chicken, cat	0		1	0	0	1	1	1	0	0	Tap, drill water	0		1	0	0	0	0	1	Trichuris	0
2021-01-25	I058	11	F	CONAKRY	5	4	0		0		1	0	0	1	1	1	0	0	NA	0		1	0	0	0	0	0		0
2021-01-22	I057	28	M	CONAKRY	2	0	0		0		1	0	0	0	1	1	0	0	Drill water	0		1	0	1	0	0	1	Entamoeba	0
2021-01-22	I056	38	M	CONAKRY	2	3	0		0		1	0	0	1	1	1	0	0	Tap	0		1	1	0	0	0	0		0
2021-01-22	I055	50	M	CONAKRY	3	0	0		0		0	1	1	0	0	1	0	0	Drill water, Hole water	0		1	0	0	0	0	0		0
2021-01-22	I054	22	F	CONAKRY	6	1	1	chicken	0		1	0	0	1	1	1	0	0	Tap, drill water	0		0	1	0	0	0	1	Ascaris	0
2021-01-22	I053	3	M	CONAKRY	7	12	1	Sheep, chicken, rabbit	0		0	1	0	1	1	0	0	0	Tap	0		1	1	0	0	0	1	Ascaris	0
2021-01-22	I052	8	F	CONAKRY	7	12	1	Sheep, chicken, rabbit	0		1	0	0	1	1	0	0	0	Tap	0		0	0	0	0	0	0		0
2021-01-21	I051	34	M	DUBREKA	4	2	1	Chicken,bird	0		0	1	1	1	1	1	0	0	Tap, drill water	0		0	0	1	0	0	0		0
2021-01-21	I050	32	F	CONAKRY	2	0	0		0		1	0	0	0	1	1	0	0	Drill water	0		1	0	0	0	0	1	Entamoeba	0
2021-01-20	I049	10	M	CONAKRY	2	2	1	Sheep, chicken, rabbit	0		1	0	0	1	1	0	0	0	Tap	0		1	0	0	0	0	1	Entamoeba	0
2021-01-20	I048	23	F	CONAKRY	4	2	0		0		1	0	0	1	1	0	0	0	Tap	0		1	0	1	0	0	1	Entamoeba	0
2021-01-20	I047	28	M	CONAKRY	9	5	0		0		1	0	0	1	1	0	0	0	Tap	0		1	0	0	0	0	1	Entamoeba	0
2021-01-20	I046	42	M	CONAKRY	4	0	0		0		1	0	0	1	1	0	0	1	Tap, drill water	0		0	0	1	0	0	1	Ascaris	0
2021-01-20	I045	33	M	CONAKRY	2	2	0		0		1	0	0	0	1	0	0	0	Tap	0		1	0	0	1	0	1	Entamoeba	0
2021-01-20	I044	54	M	CONAKRY	2	2	0		0		0	0	0	1	1	0	0	1	Tap	0		1	0	0	0	0	1	Ascaris	0
2021-01-20	I043	43	M	CONAKRY	4	6	1	Chicken	0		1	0	0	1	1	0	0	0	Tap	0		0	0	1	0	0	1	Ascaris	0
2021-01-20	I042	25	M	CONAKRY	5	0	0		0		1	0	0	1	1	0	0	0	Tap	0		1	0	0	0	0	1	Entamoeba	0
2021-02-08	I041	39	F	CONAKRY	2	2	0		0		1	0	1	1	1	0	0	0	Tap,Hole water	0		0	0	0	0	0	0		0
2021-01-18	I040	24	M	CONAKRY	6	7	0		0		1	0	1	1	0	1	0	0	Tap,Hole water,Drill water	0		1	0	0	0	0	1	Ascaris	0
2021-01-19	I039	26	M	CONAKRY	2	3	0		0		1	0	1	1	1	1	0	0	Hole water, Drill water,Tap	0		0	0	0	0	0	1	Ascaris	0
2021-01-19	I038	24	F	CONAKRY	8	2	0		0		1	0	0	1	0	1	0	0	Drill water,Tap	0		0	0	0	0	0	1	Entamoeba	0
2021-01-19	I037	36	F	CONAKRY	2	2	0		0		1	0	1	1	0	1	0	0	Tap,Drill water	0		0	0	0	0	0	1	Ascaris	0
2021-01-18	I036	33	M	CONAKRY	5	0	0		0		1	0	0	1	1	1	0	0	Drill water,Tap	0		0	0	1	0	0	1	Ascaris	0
2021-01-18	I035	24	M	DUBREKA	2	2	0		0		1	0	0	1	1	1	0	0	Tap,Drill water	0		1	1	1	0	0	1	Ascaris	0
2021-01-18	I034	40	M	DUBREKA	3	4	1	Cattle,sheep	0		1	0	1	1	1	1	0	1	Tap, drill water	0		1	1	0	0	0	1	Ascaris	0
2021-01-18	I033	68	M	CONAKRY	3	2	0		0		1	0	0	1	1	1	0	0	Tap	0		1	0	1	0	0	1	Ascaris	0
2021-01-18	I032	29	F	CONAKRY	3	3	0		0		1	0	1	0	1	1	0	0	NA	1	HIV	1	1	0	0	0	1	Ascaris	0
2021-01-19	I031	33	M	KASSA	3	2	0		0		1	0	1	0	1	1	0	0	Drill water,Hole water	0		1	1	0	0	0	1	Ascaris	0
2021-01-18	I030	25	M	CONAKRY	2	1	0		0		1	0	0	1	1	1	0	0	Tap	0		0	0	0	0	0	0		0
2021-01-18	I029	30	F	DUBREKA	2	4	0		0		1	0	1	1	1	1	0	0	Tap,Drill water	0		0	0	1	0	0	1	Entamoeba, Ascaris	0
2021-01-18	I028	4	F	CONAKRY	2	2	0		0		1	0	0	1	0	0	0	0	Tap	0		1	0	0	0	0	1	Entamoeba	0
2021-01-18	I027	53	F	CONAKRY	6	11	0		1	SENEGAL	1	0	0	1	1	0	0	0	Tap	0		0	0	0	0	0	1	Ascaris	0
2021-01-18	I026	24	F	CONAKRY	5	0	0		0		1	0	0	1	1	1	0	0	Tap	0		0	0	0	0	0	1	Entamoeba	0
2021-01-15	I025	38	M	CONAKRY	6	5	0		0		1	0	0	1	1	0	0	0	Tap	0		1	0	0	0	0	0		0
2021-01-15	I024	52	M	CONAKRY	5	2	0		0		1	0	0	1	1	0	0	0	Tap	0		0	0	1	0	0	0		0
2021-01-15	I023	57	M	CONAKRY	2	2	1	Sheep,chicken,cat	0		1	0	0	1	1	0	0	0	Tap	0		0	0	0	0	0	1	Entamoeba	0
2021-01-15	I022	37	F	BOFFA	6	4	0		1	SIERRA LEONE	1	0	1	1	1	1	0	1	Hole water,Drill water	1	NA	1	0	1	1	0	0		0
2021-01-14	I021	25	F	CONAKRY	2	2	0		0		1	0	0	1	0	0	0	0	Tap	0		1	0	0	0	0	0		0
2021-02-23	I020	30	M	CONAKRY	12	7	0		0		1	0	0	1	1	0	0	0	NA	0		0	0	0	0	0	0		0
2021-01-14	I019	27	F	CONAKRY	7	8	0		0		1	0	1	1	0	1	0	0	Tap,Hole water	0		0	1	1	0	0	1	Ascaris	0
2021-01-14	I018	60	F	CONAKRY	6	0	0		0		1	0	1	0	1	1	0	0	Hole water,Drill water	0		1	0	0	0	0	1	Ascaris	0
2021-01-14	I017	24	F	CONAKRY	2	2	0		0		1	0	0	1	1	1	0	0	Tap	0		1	0	1	0	0	0		0
2021-01-14	I016	38	F	CONAKRY	2	2	0		0		1	0	0	1	1	1	0	0	Drill water,Tap	0		1	0	1	0	0	1	Entamoeba, Ascaris	0
2021-01-13	I015	60	M	CONAKRY	6	4	0		0		1	0	0	1	0	0	0	0	NA	0		0	0	0	0	0	0		0
2021-01-13	I014	35	M	CONAKRY	3	1	0		0		1	0	0	1	1	0	0	0	Hole water,Tap	0		0	0	1	0	0	0		0
2021-01-11	I013	27	M	CONAKRY	6	4	0		0		1	0	0	0	1	0	0	0	Tap	0		1	0	1	0	0	0		0
2021-01-12	I012	70	M	COYAH	5	5	0		0		1	0	0	0	0	1	0	0	NA	0		1	0	1	0	0	0		0
2021-01-11	I011	22	M	CONAKRY	3	2	0		0		1	0	0	1	1	0	0	0	Tap	0		1	0	1	0	0	0		0
2021-01-12	I010	32	M	CONAKRY	17	8	0		0		1	0	0	1	1	0	0	0	NA	1	NA	0	0	0	0	0	0		0
2021-01-12	I009	72	F	CONAKRY	7	12	1	Sheep,rabbit,chicken	0		1	0	0	1	1	0	0	0	Tap	0		0	0	0	0	0	0		0
2021-01-11	I008	34	M	CONAKRY	5	2	0		0		1	0	0	1	1	0	0	0	Tap	0		0	0	1	0	0	0		0
2021-01-11	I007	30	M	CONAKRY	4	5	0		0		1	0	0	1	1	0	0	0	Tap	0		0	0	1	0	0	0		0
2021-01-11	I006	33	M	CONAKRY	2	4	0		0		1	0	0	1	0	0	0	0	Tap	0		0	0	0	0	0	0		0
2021-01-11	I005	29	F	CONAKRY	25	17	0		0		1	0	0	1	1	0	0	0	Tap, Hole water	0		1	0	0	0	0	0		0
2021-01-08	I004	64	F	DUBREKA	6	9	1	Cat, chicken	0		1	0	1	0	0	1	0	0	Hole water, drill water	0		1	1	0	1	0	0		0
2021-01-07	I003	55	M	CONAKRY	10	0	1		0		1	0	0	1	0	0	0	0	Tap	0		1	0	0	0	0	0		0
2021-01-06	I002	35	F	CONAKRY	4	3	0		0		1	0	0	1	1	1	0	0	Drill water,Tap	0		1	0	1	0	0	1	Ascaris	0
2021-01-06	I001	40	F	CONAKRY	5	10	1	Chicken	0		0	1	0	1	1	0	0	0	Tap	0		1	0	0	1	0	1	Ascaris	0
2021-02-05	E1	15	M	CONAKRY	3	3	0		0		1	0	0	0	0	1	0	0	Drill water	0		1	0	0	0	0	0		0
2021-01-05	E2	33	F	CONAKRY	2	4	0		0		1	0	0	0	1	0	0	0	Tap	1	NA	1	1	1	0	0	0		0
2021-01-05	E3	30	M	CONAKRY	7	3	0		0		1	0	0	1	0	0	0	0	Tap	0		0	0	0	0	0	0		0
2021-01-05	E4	40	F	CONAKRY	2	0	0		0		1	0	0	0	1	1	0	0	Tap	0		1	0	0	0	0	0		0
2021-01-05	E5	54	M	CONAKRY	2	5	0		0		1	0	0	0	0	1	0	0	Drill water	0		1	1	0	0	0	0		0
2021-01-06	E6	49	F	CONAKRY	6	6	1	Dog	1	DAKAR	1	0	0	0	0	1	0	0	Drill water	0		1	0	0	0	0	0		0
2021-01-06	E7	28	F	CONAKRY	3	1	0		0		1	0	0	0	0	1	0	0	Drill water	0		1	0	0	0	0	0		0
2021-01-07	E8	40	F	CONAKRY	2	3	0		0		1	0	0	0	0	1	0	0	Drill water	0		0	1	0	0	0	0		0
2021-01-30	E9	24	M	KINDIA	2	2	0		0		1	0	0	0	0	1	0	1	Hole	0		0	0	0	0	0	0		0
2021-01-07	E10	19	F	CONAKRY	7	8	0		0		1	0	0	0	0	1	0	0	Drill water	0		0	1	0	0	0	0		0
2021-01-07	E11	18	M	CONAKRY	2	6	0		0		1	0	0	0	0	1	0	0	Drill water	0		1	0	0	0	0	0		0
2021-01-07	E12	22	F	CONAKRY	2	2	0		0		1	0	0	0	0	1	0	0	Hole	0		0	0	0	0	0	0		0
2021-01-08	E13	32	M	CONAKRY	2	0	0		1	BENIN	1	0	0	0	1	0	0	0	NA	0		0	1	0	0	0	0		0
2021-01-09	E14	38	M	KINDIA	2	0	1	Chicken	0		1	0	1	1	0	1	0	0	Tap	0		1	1	0	0	0	0		0
2021-01-30	E15	23	M	KINDIA	2	2	0		1	SIERRA-LEONE	1	0	0	0	0	1	0	1	Hole	0		1	1	0	0	0	1	Ascaris	0
2021-02-04	E16	23	F	CONAKRY	2	1	0		0		1	0	0	0	0	1	0	0	Drill water	0		1	0	1	0	0	0		0
2021-01-12	E17	48	M	CONAKRY	7	0	0		0		1	0	0	0	1	0	0	0	Tap	0		1	1	0	1	0	0		0
2021-01-30	E18	8	M	KINDIA	2	2	0		0		1	0	0	0	0	1	0	1	Hole	0		1	0	1	1	0	1	Ascaris	0
2021-01-12	E19	41	M	CONAKRY	6	3	0		0		1	0	0	0	1	0	0	0	Drill water	0		0	0	1	0	0	0		0
2021-01-12	E20	31	M	CONAKRY	6	9	1	Cat	0		1	0	0	0	1	0	0	0	Drill water	0		0	0	0	0	0	0		0
2021-01-13	E21	20	F	CONAKRY	4	6	0		0		1	0	0	0	0	1	0	0	Drill water	0		0	0	0	0	0	0		0
2021-01-30	E22	36	F	KINDIA	3	3	1	Duck, chicken	0		1	0	0	0	0	0	0	1	Hole	0		1	1	0	0	0	1	Ascaris	0
2021-01-14	E23	28	M	CONAKRY	2	0	0		0		1	0	0	0	1	0	0	0	Tap	0		1	0	0	0	0	0		0
2021-01-14	E24	20	M	CONAKRY	3	5	1	Dog	0		1	0	0	0	1	0	0	0	Tap	0		0	0	0	0	0	0		0
2021-02-01	E25	15	F	CONAKRY	2	4	0		0		1	0	0	0	0	1	0	0	Drill water	0		1	0	0	0	0	0		0
2021-02-16	E26	23	F	CONAKRY	9	6	0		0		1	0	0	0	0	1	0	0	Drill water	0		1	0	0	0	0	0		0
2021-01-25	E27	17	F	KINDIA	3	3	1	Duck, chicken	0		1	0	1	0	0	0	0	0	Hole	0		1	0	0	0	0	1	Taenia	0
2021-01-19	E28	60	F	KINDIA	2	3	0		0		1	0	0	0	1	0	0	0	Drill water	0		1	0	0	0	0	0		0
2021-01-19	E29	83	F	CONAKRY	3	1	0		0		1	0	0	0	1	0	0	0	Drill water	0		1	0	0	0	0	0		0
2021-01-19	E30	34	F	CONAKRY	3	7	1	Dog	0		1	0	0	0	0	1	0	0	Drill water	0		1	0	1	1	0	0		0
2021-01-19	E31	24	F	CONAKRY	2	23	0		0		1	0	0	0	0	1	0	0	Drill water	0		1	1	0	0	0	0		0
2021-01-19	E32	26	M	CONAKRY	1	0	0		0		1	0	0	0	1	0	0	0	Tap	0		0	0	0	0	0	0		0
2021-01-25	E33	14	F	KINDIA	3	3	1	Duck, chicken, cat	0		1	0	1	0	0	0	0	1	Hole	0		1	1	0	0	0	1	Ascaris	0
2021-01-20	E34	23	F	CONAKRY	6	1	0		0		1	0	0	0	1	0	0	0	Drill water	0		0	0	1	0	0	0		0
2021-01-20	E35	22	M	CONAKRY	5	0	0		0		1	0	0	0	1	0	0	0	Tap	0		1	1	0	0	0	0		0
2021-01-21	E36	25	M	CONAKRY	3	2	0		0		1	0	0	1	0	0	0	0	Tap	0		0	0	1	1	0	0		0
2021-01-21	E37	36	F	CONAKRY	3	2	0		0		1	0	0	0	1	0	0	0	Tap	0		1	0	0	1	0	0		0
2021-01-22	E38	39	M	CONAKRY	1	0	0		0		1	0	0	0	1	1	0	0	NA	0		0	1	0	1	0	0		0
2021-01-25	E39	25	M	KINDIA	2	1	0		0		1	0	0	0	0	1	0	0	Hole	0		1	1	0	0	0	1	Ascaris	0
2021-01-25	E40	24	M	CONAKRY	2	5	0		0		1	0	0	1	0	0	0	0	Tap	0		0	0	0	1	0	0		0
2021-01-22	E41	25	M	CONAKRY	5	3	0		1	AFRIQUE DU SUD	1	0	0	0	1	0	0	0	NA	0		0	0	0	1	0	0		0
2021-01-25	E42	5	M	CONAKRY	3	3	1	Cat, duck, chicken	NA		1	0	1	0	0	0	0	1	Hole	0		0	1	0	1	0	1	Ascaris	0
2021-01-25	E43	66	F	KINDIA	4	3	0		0		1	0	0	0	0	1	0	0	Drill water	0		1	0	0	0	0	0		0
2021-01-25	E44	65	F	KINDIA	3	5	0		0		1	0	0	0	0	1	0	0	Hole	0		1	0	1	0	0	0		0
2021-01-30	E45	42	F	KINDIA	3	7	1	Chicken	0		1	0	0	0	0	1	0	0	Hole	0		0	0	0	0	0	0		0
2021-01-30	E46	22	M	KINDIA	3	7	1	Chicken	0		1	0	0	0	0	1	0	0	Hole	0		1	0	0	0	0	0		0
2021-01-30	E47	10	M	KINDIA	3	7	1	Chicken	0		1	0	0	0	0	1	0	0	Hole	0		1	1	1	0	0	1	NA	0
2021-01-30	E48	23	F	KINDIA	3	7	1	Chicken	0		1	0	0	0	0	1	0	0	Hole	0		0	0	0	0	0	1	Entamoeba	0
2021-01-25	E49	12	F	KINDIA	3	5	1	Chicken	0		1	0	0	0	0	1	0	0	NA	0		1	0	0	0	0	0		0
2021-01-25	E50	7	F	KINDIA	3	5	1	Chicken	0		1	0	0	0	0	1	0	0	Hole	0		0	0	0	0	0	0		0
2021-01-25	E51	5	M	KINDIA	3	5	1	Chicken	0		1	0	0	0	0	1	0	0	Hole	0		0	0	0	0	0	0		0
2021-01-25	E52	1	F	KINDIA	3	5	1	Chicken	0		1	0	0	0	0	1	0	0	Hole	0		0	0	0	0	0	0		0
2021-10-25	E53	35	F	KINDIA	3	5	1	Chicken	0		1	0	0	0	0	1	0	0	Hole	0		1	0	1	0	0	1	Entamoeba	0
2021-01-30	E54	20	F	NZEREKORE	4	6	1	Cock, dog	0		1	0	0	0	0	1	0	0	Drill water	0		1	0	0	0	0	1	Entamoeba	0
2021-01-25	E55	18	F	KINDIA	2	0	0		0		1	0	1	0	0	0	0	0	Hole	0		1	0	0	0	0	0		0
2021-01-25	E56	32	M	KINDIA	2	0	0		0		1	0	1	0	0	0	0	0	Hole	0		1	0	0	0	0	0		0
2021-01-25	E57	17	F	KINDIA	2	4	0		0		1	0	0	0	0	0	0	0	Hole	0		1	0	0	0	0	0		0
2021-01-25	E58	23	M	KINDIA	4	7	1	Chicken	0		1	0	0	0	0	1	0	0	Hole	0		1	0	1	0	0	0		0
2021-01-25	E59	18	F	KINDIA	2	8	1	Dog	0		1	0	1	0	0	0	0	0	Hole	0		0	0	0	0	0	0		0
2021-01-25	E60	18	F	KINDIA	2	8	1	Dog	0		1	0	1	0	0	0	0	0	Hole	0		1	0	0	0	0	0		0
2021-01-25	E61	22	F	KINDIA	2	8	1	Dog	0		1	0	1	0	0	0	0	0	Hole	0		0	0	0	0	0	0		0
2021-01-25	E62	22	M	KINDIA	3	3	0		0		1	0	1	0	0	0	0	0	NA	0		0	0	0	0	0	0		0
2021-01-25	E63	9	F	KINDIA	3	3	0		0		1	0	0	0	0	1	0	0	Hole	0		1	0	0	0	0	0		0
2021-01-25	E64	10	F	KINDIA	3	3	0		0		1	0	0	0	0	1	0	0	Hole	0		1	0	0	0	0	0		0
2021-01-31	E65	31	M	KINDIA	2	4	1	Chicken	0		1	0	0	0	0	1	0	0	Hole	0		1	0	1	0	0	0		0
2021-01-25	E66	25	F	KINDIA	3	3	0		0		1	0	0	0	0	1	0	0	Drill water	0		1	0	0	0	0	0		0
2021-01-30	E67	25	F	KINDIA	2	4	1	Chicken	0		1	0	0	0	0	1	0	0	Hole	0		1	0	1	0	0	0		0
2021-01-25	E68	30	F	CONAKRY	2	6	1	Chicken	0		1	0	0	0	0	1	0	0	Hole	0		1	1	0	0	0	1	Ascaris	0
2021-01-25	E69	12	F	CONAKRY	2	6	1	Chicken	0		1	0	0	0	0	1	0	0	Hole	0		0	0	0	0	0	0		0
2021-01-25	E70	10	M	CONAKRY	2	6	1	Chicken	0		1	0	0	0	0	1	0	0	Drill water	0		0	0	0	0	0	0		0
2021-01-25	E71	9	F	CONAKRY	2	6	1	Chicken	0		1	0	0	0	0	1	0	0	Drill water	0		0	0	1	0	0	1	Ascaris	0
2021-01-25	E72	7	F	CONAKRY	2	6	1	Chicken	0		1	0	0	0	0	1	0	0	Drill water	0		0	1	0	0	0	1	Entamoeba	0
2021-01-25	E73	26	F	CONAKRY	2	6	1	Chicken	0		1	0	0	0	0	1	0	0	Drill water	0		1	0	0	0	0	1	Ascaris	0
2021-01-25	E74	20	F	CONAKRY	2	4	1	Chicken	0		1	0	0	0	0	1	0	0	Drill water	0		0	0	1	0	0	0		0
2021-01-25	E75	10	M	CONAKRY	2	4	1	Chicken	0		1	0	0	0	0	1	0	0	Drill water	0		0	0	1	0	0	0		0
2021-01-25	E76	7	F	CONAKRY	2	4	1	Chicken	0		1	0	0	0	0	1	0	0	Drill water	0		0	1	0	0	0	1	Entamoeba	0
2021-01-25	E77	5	M	CONAKRY	2	4	1	Chicken	0		1	0	0	0	0	1	0	0	Drill water	0		0	1	0	0	0	1	Ascaris	0
2021-01-25	E78	43	F	KINDIA	3	3	0		0		1	0	0	0	0	1	0	0	Drill water	0		1	0	0	0	0	0		0
2021-01-25	E79	20	F	CONAKRY	5	5	0		0		1	0	0	0	0	1	0	0	Drill water	0		0	0	0	0	0	0		0
2021-01-27	E80	32	F	CONAKRY	9	6	0		0		1	0	0	0	0	1	0	0	Drill water	0		1	0	1	0	0	0		0
2021-01-27	E81	29	F	CONAKRY	9	6	0		0		1	0	0	0	0	1	0	0	Drill water	0		1	0	0	0	0	0		0
2021-02-16	E82	11	F	CONAKRY	9	6	0		0		1	0	0	0	0	1	0	0	Drill water	0		1	0	0	0	0	0		0
2021-02-16	E83	12	F	CONAKRY	9	6	0		0		1	0	0	0	0	1	0	0	Drill water	0		1	0	0	0	0	0		0
2021-02-16	E84	17	F	CONAKRY	9	6	0		0		1	0	0	0	0	1	0	0	Drill water	0		1	0	1	0	0	0		0
2021-02-16	E85	15	F	CONAKRY	9	6	0		0		1	0	0	0	0	1	0	0	Drill water	0		1	0	0	0	0	0		0
2021-02-16	E86	19	F	CONAKRY	9	6	0		0		1	0	0	0	0	1	0	0	Drill water	0		1	0	0	0	0	0		0
2021-02-16	E87	13	M	CONAKRY	9	6	0		0		1	0	0	0	0	1	0	0	Drill water	0		1	0	0	0	0	0		0
2021-02-16	E88	14	M	CONAKRY	9	6	0		0		1	0	0	0	0	1	0	0	Drill water	0		1	0	0	0	0	0		0
2021-02-16	E89	45	F	CONAKRY	9	6	0		0		1	0	0	0	0	1	0	0	Drill water	0		1	0	0	0	0	0		0
2021-02-16	E90	20	F	CONAKRY	9	6	0		0		1	0	0	0	0	1	0	0	Drill water	0		1	0	0	0	0	0		0
2021-02-16	E91	17	M	CONAKRY	9	6	0		0		1	0	0	0	0	1	0	0	Drill water	0		1	0	0	0	0	0		0
2021-02-16	E92	18	F	CONAKRY	9	6	0		0		1	0	0	0	0	1	0	0	Drill water	0		1	0	0	0	0	0		0
2021-02-16	E93	30	M	CONAKRY	9	6	0		0		1	0	0	0	0	1	0	0	Drill water	0		1	0	0	0	0	0		0
2021-01-25	E94	40	F	CONAKRY	4	4	0		0		1	0	0	0	0	1	0	0	Drill water	0		1	0	1	0	0	1	Ascaris	0
2021-01-25	E95	22	F	KINDIA	4	4	0		0		1	0	0	0	0	1	0	0	NA	0		0	0	0	0	0	0		0
2021-01-25	E96	14	M	KINDIA	4	4	0		0		1	0	0	0	0	1	0	0	Drill water	0		0	0	0	0	0	0		0
2021-01-25	E97	18	F	KINDIA	4	4	0		0		1	0	0	0	0	1	0	0	Drill water	0		0	1	0	0	0	1	Ascaris	0
2021-01-25	E98	11	F	KINDIA	4	4	0		0		1	0	0	0	0	1	0	0	Drill water	0		0	0	1	0	0	0		0
2021-01-27	E99	35	F	CONAKRY	9	6	0		0		1	0	0	0	0	1	0	0	Drill water	0		1	0	0	0	0	0		0
2021-02-16	E100	50	F	CONAKRY	9	6	0		0		1	0	0	0	0	1	0	0	Drill water	0		1	0	0	0	0	0		0
2021-01-26	E101	65	M	CONAKRY	3	12	0		0		1	0	0	1	0	0	0	0	Hole	0		0	1	0	0	0	0		0
2021-01-26	E102	77	F	CONAKRY	4	1	0		0		1	0	0	1	0	0	0	0	Hole	0		0	0	0	0	0	0		0
2021-01-26	E103	12	F	CONAKRY	2	3	0		0		1	0	0	0	0	1	0	0	Drill water	0		0	0	0	0	0	0		0
2021-01-26	E104	11	F	CONAKRY	2	3	0		0		1	0	0	0	0	1	0	0	Drill water	0		1	0	0	0	0	0		0
2021-01-26	E105	13	F	CONAKRY	2	3	0		0		1	0	0	0	0	1	0	0	Drill water	0		1	0	0	0	0	0		0
2021-01-27	E106	38	M	CONAKRY	5	3	0		0		1	0	0	0	0	1	0	0	Drill water	0		0	0	0	0	0	1	Entamoeba	0
2021-01-27	E107	38	M	CONAKRY	3	2	0		0		1	0	0	1	0	0	0	0	Hole	0		1	1	0	0	0	0		0
2021-01-27	E108	19	F	CONAKRY	2	4	0		0		1	0	0	1	0	0	0	0	Drill water	0		1	0	1	0	0	0		0
2021-01-25	E109	4	F	CONAKRY	2	1	0		0		1	0	0	0	1	0	0	0	Drill water	0		1	0	1	0	0	0		0
2021-01-25	E110	39	M	CONAKRY	2	4	0		0		1	0	0	0	0	1	0	0	NA	0		1	0	1	0	0	0		0
2021-02-15	E111	24	M	CONAKRY	7	8	1	NA	1	TUNISIE	1	0	0	0	1	1	0	0	Drill water	0		1	0	1	0	0	0		0
2021-01-22	E112	23	M	CONAKRY	3	4	0		0		1	0	0	0	0	1	0	0	Tap	0		1	0	0	0	0	0		0
2021-01-22	E113	21	M	CONAKRY	3	5	1	Chicken, cat	0		1	0	0	0	0	1	0	0	Drill water	0		1	0	1	0	0	0		0
2021-01-30	E114	39	F	CONAKRY	2	4	0		0		1	0	0	0	0	1	0	0	Drill water	0		1	0	0	0	0	0		0
2021-02-01	E115	36	F	CONAKRY	2	3	0		0		1	0	0	0	0	1	0	0	Tap	0		1	0	0	0	0	0		0
2021-01-30	E116	20	M	CONAKRY	2	3	0		0		1	0	0	0	0	1	0	0	Drill water	0		1	0	0	0	0	0		0
2021-02-01	E117	20	M	CONAKRY	2	3	0		0		1	0	0	0	0	1	0	0	Tap	0		1	0	0	0	0	0		0
2021-02-01	E118	37	M	CONAKRY	3	4	0		0		1	0	0	0	0	1	0	0	NA	0		1	0	1	0	0	0		0
2021-02-01	E119	17	M	CONAKRY	2	4	0		0		1	0	0	1	0	0	0	0	Tap	0		1	0	1	0	0	0		0
2021-02-01	E120	38	M	CONAKRY	2	2	0		0		1	0	1	0	0	0	0	0	NA	0		1	0	0	0	0	0		0
2021-02-01	E121	22	F	CONAKRY	2	4	0		0		1	0	0	0	0	1	0	0	NA	0		1	0	0	0	0	0		0
2021-02-01	E122	28	F	CONAKRY	2	2	0		0		1	0	0	1	0	0	0	0	NA	0		1	0	1	0	0	0		0
2021-01-30	E123	36	M	CONAKRY	2	4	0		0		1	0	0	0	0	0	0	0	Drill water	0		1	0	1	0	0	0		0
2021-02-02	E124	39	M	CONAKRY	11	2	0		0		1	0	0	0	0	1	0	0	Drill water	0		1	0	1	0	0	0		0
2021-02-01	E125	23	M	CONAKRY	3	4	1	Chicken	0		1	0	0	0	0	1	0	0	NA	0		1	0	1	0	0	0		0
2021-02-01	E126	58	M	CONAKRY	2	4	1	Chicken	0		1	0	0	1	0	0	0	0	Tap	0		0	0	1	0	0	0		0
2021-01-30	E127	11	M	CONAKRY	3	4	0		0		1	0	0	0	0	1	0	0	Tap	0		1	0	1	0	0	0		0
2021-02-01	E128	16	F	CONAKRY	2	4	0		0		1	0	0	0	0	1	0	0	Drill water	0		0	0	1	0	0	0		0
2021-02-02	E129	40	M	CONAKRY	2	3	0		0		1	0	0	0	0	1	0	0	Drill water	0		1	0	0	0	0	0		0
2021-01-30	E130	18	F	CONAKRY	2	3	0		0		1	0	0	0	0	1	0	0	Tap	0		1	0	0	0	0	0		0
2021-01-30	E131	25	F	CONAKRY	2	4	0		0		1	0	0	0	0	1	0	0	Drill water	0		1	0	0	0	0	0		0
2020-01-30	E132	11	M	CONAKRY	3	3	1	Chicken	0		1	0	0	1	0	1	0	0	Tap	0		0	0	1	0	0	0		0
2021-01-30	E133	5	M	CONAKRY	2	4	0		0		1	0	0	0	0	1	0	0	Drill water	0		1	0	1	0	0	0		0
2021-02-02	E134	19	M	CONAKRY	11	2	0		0		1	0	0	0	0	1	0	0	Drill water	0		1	0	0	0	0	0		0
2021-02-01	E135	42	F	KINDIA	4	5	1	Chicken, duck, cat	0		1	0	0	0	0	1	0	0	Hole	0		1	1	0	0	0	0		0
2021-02-01	E136	31	M	KINDIA	4	7	1	Chicken	0		1	0	0	0	0	1	0	0	Hole	0		1	0	1	0	0	1	Ascaris	0
2021-02-01	E137	7	M	CONAKRY	2	4	0		0		1	0	0	1	0	0	0	0	Hole	0		1	0	1	0	0	0		0
2021-02-01	E138	40	F	KINDIA	2	3	1	Chicken	0		1	0	0	0	0	1	0	0	Hole	0		1	0	1	0	0	0		0
2021-02-01	E139	18	M	KINDIA	2	2	0		0		1	0	0	0	0	1	0	0	Hole	0		1	0	0	0	0	0		0
2021-02-01	E140	46	M	CONAKRY	3	3	0		0		1	0	0	1	0	0	0	0	Hole	0		1	0	1	0	0	0		0
2021-02-01	E141	32	F	KINDIA	2	0	1	Duck, chicken	0		1	0	0	0	0	1	0	0	Hole	0		1	1	0	0	0	0		0
2021-02-01	E142	42	F	CONAKRY	3	3	0		0		1	0	0	1	0	0	0	0	Hole	0		1	0	0	0	0	0		0
2021-02-01	E143	22	F	KINDIA	3	2	1	Chicken	0		1	0	0	0	0	0	0	0	Hole	0		1	0	0	0	0	1	Ascaris	0
2021-02-01	E144	38	M	CONAKRY	3	3	0		0		1	0	0	1	0	0	0	0	Hole	0		1	0	1	0	0	0		0
2021-02-01	E145	13	F	CONAKRY	3	3	0		0		1	0	0	1	0	0	0	0	Hole	0		1	0	0	0	0	0		0
2021-02-01	E146	65	M	KINDIA	4	3	1	Chicken, duck	0		1	0	0	0	0	1	0	0	Hole	0		1	0	0	0	0	0		0
2021-02-01	E147	14	F	KINDIA	2	2	0		0		1	0	1	0	0	0	0	0	Hole	0		1	0	1	0	0	1	Entamoeba	0
2021-02-01	E148	30	F	KINDIA	4	5	1	Chicken, duck, cat	0		1	0	0	0	0	1	0	0	Hole	0		1	0	1	0	0	0		0
2021-02-01	E149	10	M	KINDIA	2	4	0		0		1	0	0	0	0	0	0	0	Hole	0		1	0	0	0	0	0		0
2021-02-01	E150	25	F	KINDIA	2	2	1	Chicken	0		1	1	0	1	0	0	0	0	Hole	0		1	0	1	0	0	0		0
2021-02-01	E151	45	M	CONAKRY	2	5	0		0		1	0	0	1	0	0	0	0	Tap	0		1	0	1	0	0	0		0
2021-02-01	E152	44	M	KINDIA	3	5	1	Chicken, duck	0		1	0	0	0	0	1	0	0	Hole	0		1	0	0	0	0	0		0
2021-02-01	E153	29	M	KINDIA	2	2	0		0		1	0	0	0	0	1	0	0	Hole	0		1	0	1	0	0	0		0
2021-02-01	E154	19	F	KINDIA	4	5	1	Chicken, dog	0		1	0	1	0	0	0	0	0	Hole	0		1	0	0	0	0	0		0
2021-02-02	E155	25	F	CONAKRY	2	0	0		0		1	0	0	1	1	0	0	0	Tap	0		0	0	0	0	0	0		0
2021-01-25	E156	24	F	KINDIA	2	1	0		0		1	0	0	0	0	0	0	0	Drill water	0		1	0	1	0	0	0		0
2021-02-01	E157	14	F	KINDIA	2	1	0		0		1	0	0	0	0	1	0	0	Drill water	0		0	0	0	0	0	0		0
2021-02-01	E158	26	M	KINDIA	2	1	0		0		1	0	0	0	0	1	0	0	Drill water	0		1	1	0	0	0	0		0
2021-02-25	E159	35	F	CONAKRY	9	6	0		0		1	0	0	0	0	1	0	0	NA	0		1	0	0	0	0	0		0
2021-01-03	E160	31	M	CONAKRY	2	4	0		0		1	0	0	0	0	1	0	0	Drill water	0		1	0	0	0	0	0		0
2021-01-23	E161	30	F	CONAKRY	2	3	0		0		1	0	0	0	0	1	0	0	Drill water	0		1	0	0	0	0	0		0
2021-01-03	E162	25	M	CONAKRY	2	8	0		0		1	0	0	0	0	1	0	0	NA	0		1	0	0	0	0	0		0
2021-01-25	E163	12	F	KINDIA	2	4	1	Chicken	0		1	0	0	0	1	1	0	0	Hole	0		1	0	1	0	0	0		0
2021-02-08	E164	6	M	KINDIA	2	1	0		0		1	0	0	0	0	1	0	0	Hole	0		1	0	0	0	0	0		0
2021-01-25	E165	11	M	KINDIA	2	4	1	Chicken	0		1	0	0	0	0	1	0	0	Hole	0		1	0	1	0	0	1	Entamoeba	0
2021-01-25	E166	8	F	KINDIA	2	4	1	Chicken	0		1	0	0	0	0	1	0	0	Hole	0		1	0	1	0	0	0		0
2021-02-08	E167	7	F	CONAKRY	2	4	0		0		1	0	0	0	0	1	0	0	Drill water	0		1	0	1	0	0	0		0
2021-02-08	E168	35	M	CONAKRY	2	4	0		0		1	0	0	0	0	1	0	0	Drill water	0		1	0	1	0	0	0		0
2021-02-08	E169	6	F	CONAKRY	2	4	0		0		1	0	0	0	0	1	0	0	Drill water	0		1	0	1	0	0	0		0
2021-02-08	E170	10	M	CONAKRY	2	4	0		0		1	0	0	0	0	1	0	0	Drill water	0		1	0	0	0	0	0		0
2021-02-08	E171	69	M	CONAKRY	2	2	1	Chicken	1	COTE D'IVOIRE	1	0	0	0	0	0	0	0	Tap	0		1	0	1	0	0	0		0
2021-02-08	E172	8	F	CONAKRY	2	3	1	Dog	0		1	0	0	0	1	1	0	0	Drill water	0		1	0	0	0	0	0		0
2021-02-08	E173	12	M	CONAKRY	2	4	0		0		1	0	0	0	0	1	0	0	Drill water	0		1	0	0	0	0	0		0
2021-02-08	E174	69	M	CONAKRY	2	4	0		0		1	0	0	0	0	1	0	0	Drill water	0		1	0	1	0	0	0		0
2021-02-08	E175	3	M	CONAKRY	1	4	0		0		1	0	0	0	0	1	0	0	Drill water	0		0	0	0	0	0	0		0
2021-02-08	E176	4	F	KINDIA	2	4	0		0		1	0	0	0	0	1	0	0	Drill water	0		0	0	0	0	0	0		0
2021-02-08	E177	9	F	CONAKRY	2	4	0		0		1	0	0	0	0	1	0	0	Drill water	0		1	0	0	0	0	0		0
2021-02-08	E178	6	M	CONAKRY	2	4	0		0		1	0	0	0	0	1	0	0	NA	0		0	0	0	0	0	0		0
2021-02-08	E179	27	F	CONAKRY	2	4	0		0		1	0	0	0	0	1	0	0	Drill water	0		0	0	1	0	0	0		0
2021-02-08	E180	57	F	CONAKRY	2	2	0		0		1	0	0	1	0	0	0	0	Tap	0		1	0	0	0	0	0		0
2021-02-08	E181	48	M	CONAKRY	2	6	0		1	COTE D'IVOIRE	1	0	0	0	1	0	0	0	Tap	0		0	0	0	0	0	0		0
2021-02-11	E182	34	F	CONAKRY	2	6	0		0		1	0	0	0	1	0	0	0	Tap	0		1	0	1	0	0	0		0
2021-02-08	E183	9	M	CONAKRY	2	6	0		0		1	0	0	0	1	0	0	0	Tap	0		1	0	0	0	0	0		0
2021-02-15	E184	3	M	CONAKRY	2	6	0		0		1	0	0	1	1	0	0	0	Hole	0		0	0	0	0	0	1	Entamoeba	0
2021-02-11	E185	3	M	CONAKRY	2	6	0		0		1	0	0	0	1	0	0	0	Tap	0		1	0	0	0	0	0		0
2021-02-11	E186	26	M	CONAKRY	2	6	0		0		1	0	0	0	0	0	0	0	Tap	0		1	0	1	0	0	0		0
2021-02-11	E187	20	F	CONAKRY	2	6	0		0		1	0	0	0	1	0	0	0	Tap	0		1	0	1	0	0	0		0
2021-02-11	E188	26	F	CONAKRY	2	6	0		0		1	0	0	0	1	0	0	0	Tap	0		1	0	0	0	0	0		0
2021-02-15	E189	30	M	CONAKRY	2	2	1	Dog	0		1	0	0	0	0	0	0	0	NA	0		0	0	1	0	0	0		0
2021-02-08	E190	55	M	CONAKRY	2	4	1	Chicken	0		1	0	0	0	0	1	0	0	Drill water	0		0	0	0	0	0	0		0
2021-02-15	E191	5	M	CONAKRY	2	4	0		0		1	0	0	0	0	1	0	0	Drill water	0		0	0	1	0	0	0		0
2021-02-15	E192	46	M	CONAKRY	3	4	0		0		1	0	0	0	0	1	0	0	NA	0		1	0	0	0	0	0		0
2021-02-15	E193	15	F	CONAKRY	3	4	0		0		1	0	0	0	0	1	0	0	NA	0		1	0	0	0	0	0		0
2021-02-15	E194	14	M	CONAKRY	4	3	0		0		1	0	0	0	0	1	0	0	NA	0		0	0	1	0	0	0		0
2021-02-15	E195	10	M	CONAKRY	3	6	0		0		1	0	0	0	0	1	0	0	Drill water	0		0	0	0	0	0	0		0
2021-02-11	E196	42	F	CONAKRY	2	1	0		0		1	0	0	0	0	1	0	0	Drill water	0		1	0	1	0	0	0		0
2021-02-11	E197	43	M	CONAKRY	2	1	0		0		1	0	0	0	0	1	0	0	Drill water	0		1	0	1	0	0	0		0
2021-02-11	E198	9	F	CONAKRY	2	1	0		0		1	0	0	0	0	1	0	0	Drill water	0		1	0	1	0	0	0		0
2021-02-15	E199	35	M	CONAKRY	2	4	0		0		1	0	0	0	0	1	0	0	Drill water	0		1	0	1	0	0	0		0
2021-02-15	E200	30	F	CONAKRY	2	4	0		0		1	0	0	0	0	1	0	0	Drill water	0		1	0	0	0	0	0		0
2021-02-15	E201	44	F	CONAKRY	4	6	0		0		1	0	0	1	0	0	0	0	Drill water	0		1	0	0	0	0	0		0
2021-02-12	E202	21	F	CONAKRY	2	4	0		0		1	0	0	0	0	1	0	0	NA	0		1	0	0	0	0	0		0
2021-02-16	E203	24	F	CONAKRY	3	4	0		0		1	0	0	0	0	1	0	0	Drill water	0		1	0	0	0	0	0		0
2021-02-11	E204	46	F	CONAKRY	2	1	0		0		1	0	0	0	0	1	0	0	Drill water	0		0	0	0	0	0	0		0
2021-02-16	E205	22	F	KINDIA	3	5	1	Chicken	0		1	0	0	0	0	1	0	0	Hole	0		1	0	0	0	0	0		0
2021-02-16	E206	20	F	KINDIA	2	2	0		0		1	0	0	0	0	1	0	0	Hole	0		1	0	1	0	0	0		0
2021-02-16	E207	18	F	KINDIA	2	2	0		0		1	0	0	0	0	1	0	0	Hole	0		1	0	0	0	0	0		0
2021-02-16	E208	1	F	KINDIA	2	4	1	Chicken	0		1	0	0	0	0	1	0	0	Hole	0		0	0	0	0	0	0		0
2021-02-16	E209	4	M	KINDIA	2	4	0		0		1	0	0	0	0	1	0	0	Hole	0		0	0	0	0	0	0		0
2021-02-16	E210	7	F	CONAKRY	2	4	0		0		1	0	0	0	0	1	0	0	Drill water	0		1	0	0	0	0	0		0
2021-02-16	E211	16	M	KINDIA	2	3	1	Dog	0		1	0	0	0	0	1	0	0	NA	0		0	0	0	0	0	0		0
2021-02-16	E212	57	M	KINDIA	2	3	1	Dog	0		1	0	0	0	0	1	0	0	NA	0		1	0	0	0	0	0		0
2021-02-15	E213	49	F	KINDIA	2	5	1	Chicken	0		1	0	0	1	0	0	0	0	Tap	0		1	0	1	0	0	0		0
2021-02-15	E214	58	M	KINDIA	2	5	1	Chicken	0		1	0	0	0	0	1	0	0	Hole	0		1	0	0	0	0	0		0
2021-02-15	E215	12	F	KINDIA	3	4	1	Chicken	0		1	0	0	0	0	1	0	0	Hole	0		1	0	0	0	0	0		0
2021-02-15	E216	4	F	KINDIA	3	4	1	Chicken	0		1	0	0	0	0	1	0	0	Hole	0		1	0	0	0	0	0		0
2021-02-15	E217	21	M	CONAKRY	4	6	0		0		1	0	0	1	0	0	0	0	Tap	0		1	0	1	0	0	0		0
2021-02-15	E218	32	M	CONAKRY	4	4	0		0		1	0	1	1	0	0	0	0	Tap	0		1	0	1	0	0	0		0
2021-01-27	E219	15	F	CONAKRY	3	3	0		0		1	0	0	0	0	1	0	0	NA	0		1	0	1	0	0	0		0
2021-02-15	E220	30	F	CONAKRY	3	6	0		0		1	0	0	1	0	0	0	0	Tap	0		0	0	1	0	0	0		0
2021-02-15	E221	68	M	CONAKRY	2	4	0		0		1	0	0	0	0	1	0	0	Drill water	0		0	0	1	0	0	0		0
2021-02-15	E222	17	M	CONAKRY	2	4	0		0		1	0	0	0	0	1	0	0	Drill water	0		1	0	1	0	0	0		0
2021-02-15	E223	7	M	CONAKRY	2	6	0		0		1	0	0	0	0	1	0	0	Drill water	0		1	0	0	0	0	0		0
2021-02-15	E224	12	M	CONAKRY	2	4	0		0		1	0	0	0	0	1	0	0	Drill water	0		1	0	1	0	0	0		0
2021-02-15	E225	43	F	CONAKRY	2	6	0		0		1	0	0	0	0	1	0	0	Drill water	0		1	0	0	0	0	0		0
2021-02-15	E226	23	F	CONAKRY	2	4	0		0		1	0	0	0	0	1	0	0	Drill water	0		1	0	0	0	0	0		0
2021-02-15	E227	23	M	CONAKRY	2	4	0		0		1	0	0	0	0	1	0	0	Drill water	0		0	0	1	0	0	0		0
2021-02-15	E228	27	M	CONAKRY	2	6	0		0		1	0	0	0	0	1	0	0	Drill water	0		1	0	0	0	0	0		0
2021-02-15	E229	19	F	KINDIA	2	3	1	Dog	0		1	0	0	0	0	1	0	0	Tap	0		1	0	1	0	0	0		0
2021-02-15	E230	61	M	CONAKRY	3	5	0		0		1	0	0	0	0	1	0	0	NA	0		1	0	1	0	0	0		0
2021-02-15	E231	40	F	CONAKRY	3	5	0		0		1	0	0	0	0	0	0	0	NA	0		1	0	1	0	0	0		0
2021-02-15	E232	39	F	CONAKRY	3	5	0		0		1	0	0	0	0	0	0	0	Tap	0		1	0	0	0	0	0		0
2021-02-15	E233	18	M	CONAKRY	3	5	0		0		1	0	0	0	0	0	0	0	NA	0		1	0	0	0	0	0		0
2021-02-15	E234	8	M	CONAKRY	3	5	0		0		1	0	0	1	0	0	0	0	Drill water	0		1	0	0	0	0	0		0
2021-02-15	E235	4	F	CONAKRY	3	5	0		0		1	0	0	1	0	0	0	0	Drill water	0		1	0	0	0	0	0		0
2021-02-15	E236	13	F	CONAKRY	3	5	0		0		1	0	0	1	0	0	0	0	NA	0		1	0	0	0	0	0		0
2021-02-15	E237	4	F	CONAKRY	2	5	0		0		1	0	0	1	0	0	0	0	NA	0		1	0	0	0	0	0		0
2021-02-22	E238	10	F	CONAKRY	2	1	0		0		1	0	0	0	0	1	0	0	Drill water	0		1	0	0	0	0	0		0
2021-02-15	E239	26	F	CONAKRY	3	5	0		0		1	0	0	0	0	1	0	0	Hole	0		1	0	0	0	0	0		0
2021-02-15	E240	37	F	CONAKRY	3	5	0		0		1	0	0	1	0	0	0	0	Tap	0		1	0	0	0	0	0		0
2021-02-15	E241	14	F	CONAKRY	2	4	0		0		1	0	0	0	0	1	0	0	Tap	0		1	0	0	0	0	0		0
2021-02-15	E242	12	F	CONAKRY	3	4	0		0		1	0	0	1	0	0	0	0	Tap	0		1	0	1	0	0	0		0
2021-02-15	E243	15	F	CONAKRY	2	3	0		0		1	0	0	0	0	1	0	0	Drill water	0		1	0	0	0	0	0		0
2021-02-25	E244	43	M	CONAKRY	2	5	0		0		1	0	0	1	0	0	0	0	Tap	0		1	0	1	0	0	0		0
2021-02-25	E245	40	M	CONAKRY	2	0	0		0		1	0	0	1	0	0	0	0	Tap	0		0	0	1	0	0	0		0
2021-02-25	E246	25	F	CONAKRY	2	4	0		0		1	0	0	1	0	0	0	0	Tap	0		1	0	1	0	0	0		0
2021-02-25	E247	38	F	CONAKRY	2	5	0		0		1	0	0	1	0	0	0	0	Tap	0		1	0	1	0	0	0		0
2021-02-25	E248	15	F	CONAKRY	2	5	0		0		1	0	0	1	0	0	0	0	Tap	0		1	0	1	0	0	0		0
2021-02-25	E249	6	M	CONAKRY	2	5	0		0		1	0	0	1	0	0	0	0	Tap	0		1	0	0	0	0	0		0
2021-02-25	E250	5	F	CONAKRY	2	7	0		0		1	0	0	0	0	1	0	0	Tap	0		1	0	1	0	0	0		0
2021-11-17	I16	18	F	CONAKRY	3	1	0		0		1	0	0	1	1	1	0	0	Tap	0		1	0	0	0	0	0		0
2021-12-14	I1	50	F	CONAKRY	4	3	0		0		1	0	0	1	1	1	0	0	Tap	0		1	0	0	0	0	0		0
2021-12-14	I10	22	F	CONAKRY	4	1	1	Dog	0		1	0	0	1	1	0	0	0	Tap	0		0	0	0	1	0	0		0
2021-12-14	I11	6	F	CONAKRY	4	1	1	Dog	0		1	0	0	1	1	0	0	0	Tap	0		0	0	0	0	0	0		0
2021-12-14	I12	27	M	CONAKRY	2	0	0		0		1	0	0	1	0	0	0	0	Tap	0		0	0	1	0	0	0		0
2021-12-14	I17	63	F	CONAKRY	3	2	0		0		1	0	0	1	1	1	0	0	Tap	0		1	0	0	0	0	0		0
2021-12-14	I18	20	M	CONAKRY	4	4	0		0		1	0	0	1	1	1	0	0	Tap	0		1	0	0	0	0	0		0
2021-12-14	I2	30	F	CONAKRY	2	2	0		0		1	0	0	1	1	1	0	0	Tap	0		1	0	1	0	0	1	Entamoeba, Ascaris	0
2021-12-14	I3	14	M	CONAKRY	9	3	0		0		1	0	0	1	1	1	0	0	Tap	0		1	0	0	0	0	0		0
2021-12-14	I5	24	M	CONAKRY	2	4	0		0		1	0	0	1	1	1	0	0	Tap	0		1	0	0	0	0	0		0
2021-12-14	I6	6	M	CONAKRY	4	3	0		0		1	0	0	1	1	1	0	0	Tap	0		0	0	0	0	0	0		0
2021-12-14	I7	20	F	CONAKRY	2	3	0		0		1	0	0	1	1	1	0	0	Tap	0		1	0	0	0	0	0		0
2021-12-14	I8	30	F	CONAKRY	2	6	0		0		1	0	0	1	1	1	0	0	Tap	0		0	0	0	0	0	0		0
2021-12-14	I9	19	F	CONAKRY	5	6	0		0		1	0	0	1	1	1	0	0	Tap	0		1	0	0	0	0	0		0
2021-12-15	I13	30	M	CONAKRY	4	5	0		0		1	0	0	1	0	1	0	0	Tap	0		0	0	1	0	0	1	NA	0
2021-12-15	I14	18	F	CONAKRY	9	3	0	Dog	0		1	0	0	1	1	1	0	0	Tap	0		1	0	0	0	0	0		0
2021-12-16	I15	21	F	CONAKRY	9	3	0	Dog	0		1	0	0	1	1	1	0	0	Tap	0		1	0	0	0	0	0		0
2021-12-17	I19	19	M	CONAKRY	4	4	0		0		1	0	0	1	1	1	0	0	Tap	0		1	0	1	0	0	1	Ascaris	0
2021-12-20	I21	3	M	CONAKRY	2	1	0		0		1	0	0	1	1	1	0	0	Tap	0		1	0	1	0	0	0		0
2021-12-20	I20	23	M	CONAKRY	2	4	0		0		1	0	0	1	1	1	0	0	Tap	0		1	1	0	0	0	0		0
2021-12-21	I101	12	M	CONAKRY	5	2	0		0		1	0	0	1	1	0	0	0	Tap	0		1	0	0	0	0	0		0
2021-12-21	I102	11	M	CONAKRY	2	2	0		0		1	0	0	1	1	0	0	0	Tap,Drill water	0		1	0	0	0	0	0		0
2021-12-21	I103	14	M	CONAKRY	2	4	0		0		1	0	0	1	1	1	0	0	Tap	0		0	0	0	0	0	0		0
2021-12-21	I104	13	M	CONAKRY	5	2	0		0		1	0	0	1	1	0	0	0	Tap,Drill water	0		0	0	0	0	0	0		0
2021-12-21	I105	14	F	CONAKRY	3	2	0		0		1	0	0	1	1	1	0	0	Tap,Drill water	0		0	0	0	0	0	0		0
2021-12-21	I106	14	F	CONAKRY	6	4	0		0		1	0	0	1	1	0	0	0	Tap	0		1	0	0	0	0	0		0
2021-12-21	I107	6	F	CONAKRY	3	3	0		0		1	0	0	1	1	1	0	0	Tap	0		1	0	0	0	0	0		0
2021-12-21	I108	29	F	CONAKRY	6	4	0		0		1	0	0	1	1	1	0	0	Tap	0		1	0	1	0	0	1	Ascaris	0
2021-12-21	I109	1	F	CONAKRY	2	1	0		0		1	0	0	1	1	1	0	0	Tap	0		0	0	1	0	0	0		0
2021-12-21	I110	21	F	CONAKRY	4	5	0		0		1	0	0	1	1	1	0	0	Tap	0		1	0	0	0	0	0		0
2021-12-21	I126	12	M	CONAKRY	3	3	0		0		1	0	0	1	1	0	0	0	Tap	0		0	0	0	0	0	0		0
2021-12-21	I128	8	M	CONAKRY	4	2	0		0		1	0	0	1	1	0	0	0	Tap	0		1	0	0	0	0	0		0
2021-12-21	I131	65	M	CONAKRY	3	7	1	Sheep, cattle	0		1	0	0	0	1	1	0	0	Drill water	0		1	0	0	0	0	0		0
2021-12-21	I132	28	F	CONAKRY	6	4	0		0		1	0	0	1	1	1	0	0	Tap,Drill water	0		1	0	0	0	0	0		0
2021-12-21	I133	55	M	CONAKRY	5	2	0		1	CHINE	1	0	0	1	1	0	0	0	Tap,Hole	0		1	0	0	0	0	0		0
2021-12-21	I134	74	M	CONAKRY	2	4	0		0		1	0	0	1	1	0	0	0	Tap,Drill water	0		0	0	0	0	0	0		0
2021-12-21	I135	38	F	CONAKRY	3	1	0		0		1	0	0	1	1	0	0	0	Tap,Drill water	0		0	0	0	0	0	0		0
2021-12-21	I136	45	M	CONAKRY	2	1	0		0		1	0	0	0	1	1	0	0	Drill water	0		1	1	0	0	0	0		0
2022-01-12	I137	33	F	CONAKRY	2	9	0		0		1	0	0	1	1	1	0	0	Tap,Drill water	0		1	0	0	0	0	0		0
2022-01-12	I138	43	M	CONAKRY	2	3	0		0		1	0	0	1	1	0	0	0	Tap	0		1	0	1	0	0	0		0
2022-01-17	I139	54	F	CONAKRY	3	4	1	Cat	0		1	0	1	0	1	1	0	0	Drill water	0		1	0	1	1	0	1	Ascaris	0
2022-01-17	I140	60	M	CONAKRY	5	3	0		0		1	0	0	1	1	1	0	0	Tap,Drill water	0		1	0	1	0	0	0		0
2022-01-17	I141	66	M	DUBREKA	2	5	0		0		1	0	0	1	1	0	0	0	Tap,Drill water	0		1	0	0	0	0	0		0
2022-01-17	I142	65	M	CONAKRY	6	4	0		0		1	0	0	1	1	1	0	0	Tap,Drill water	0		1	0	0	0	0	0		0
2022-01-17	I143	16	F	CONAKRY	10	3	1	Cat	0		1	0	0	1	1	1	0	0	Tap, drill water	0		1	0	1	0	0	0		0
2022-01-17	I144	4	F	CONAKRY	2	4	1	Dog	0		1	0	0	1	1	1	0	0	Tap, drill water	0		0	0	0	0	0	0		0
2022-01-18	I145	7	M	CONAKRY	2	2	0		0		1	0	0	1	1	1	0	0	Tap,Drill water	0		1	0	0	0	0	0		0
2022-01-18	I146	2	M	CONAKRY	2	3	0		0		1	0	0	1	1	1	0	0	Tap,Drill water	0		0	0	0	0	0	0		0
2022-01-18	I147	8	F	CONAKRY	6	7	0		0		1	0	0	1	1	1	0	0	Tap,Drill water	0		1	0	0	0	0	0		0
2022-01-19	I148	51	F	CONAKRY	4	6	0		0		1	0	0	1	1	1	0	0	Tap,Drill water	0		1	0	0	0	0	0		0
2022-01-19	I149	51	M	CONAKRY	5	3	0		0		1	0	0	1	1	0	0	0	Tap	0		1	0	0	0	0	0		0
2022-01-19	I150	35	F	CONAKRY	5	2	0		0		1	0	0	1	1	1	0	0	Drill water	0		1	0	1	0	0	0		0
2021-12-21	I23	3	F	CONAKRY	4	4	0		0		1	0	0	1	1	1	0	0	Tap,Drill water	0		1	0	0	0	0	0		0
2021-12-21	I24	3	M	CONAKRY	2	3	0		0		1	0	0	1	1	1	0	0	Tap,Drill water	0		1	1	0	0	0	0		0
2021-12-21	I25	3	F	CONAKRY	2	2	0		0		1	0	0	1	1	1	0	0	Tap	0		0	0	0	0	0	0		0
2021-12-21	I26	3	M	CONAKRY	2	3	0		0		1	0	0	1	1	1	0	0	Tap,Drill water	0		0	0	0	1	0	0		0
2021-12-21	I27	6	M	CONAKRY	2	2	0		0		1	0	0	1	1	1	0	0	Tap,Drill water	0		1	0	0	0	0	0		0
2021-12-21	I28	6	M	CONAKRY	2	4	0		0		1	0	0	1	1	1	0	0	Tap,Drill water	0		1	0	0	0	0	0		0
2021-12-21	I29	6	M	CONAKRY	3	2	0		0		1	0	0	1	1	1	0	0	Tap,Drill water	0		1	0	0	0	0	0		0
2021-12-21	I30	6	F	CONAKRY	4	4	0		0		1	0	0	1	1	1	0	0	Tap,Drill water	0		1	1	0	0	0	0		0
2021-12-21	I31	5	M	CONAKRY	5	2	0		0		1	0	0	1	1	1	0	0	Tap,Drill water	0		0	0	1	0	0	0		0
2021-12-21	I32	6	F	CONAKRY	3	2	0		0		1	0	0	1	1	1	0	0	Tap,Drill water	0		1	0	0	0	0	0		0
2021-12-21	I33	5	F	CONAKRY	4	3	0		0		1	0	0	1	1	1	0	0	Tap,Drill water	0		0	0	0	0	0	0		0
2021-12-21	I34	12	M	CONAKRY	2	3	0		0		1	0	0	1	1	0	0	0	Tap	0		1	0	0	0	0	0		0
2021-12-21	I35	8	F	CONAKRY	5	3	0		0		1	0	0	1	1	1	0	0	Tap,Drill water	0		0	0	0	0	0	0		0
2021-12-21	I37	6	M	CONAKRY	2	3	0		0		1	0	0	1	1	1	0	0	Tap,Drill water	0		0	0	0	0	0	0		0
2021-12-14	I4	28	M	CONAKRY	9	3	0		0		1	0	0	1	1	1	0	0	Tap,Drill water	0		1	1	0	0	0	0		0
2021-12-21	I41	7	M	CONAKRY	7	3	0		0		1	0	0	1	1	1	0	0	Tap	0		1	0	0	0	0	0		0
2021-12-21	I42	8	F	CONAKRY	2	3	0		0		1	0	0	1	1	1	0	0	Tap,Drill water	0		0	0	0	0	0	0		0
2021-12-21	I43	7	M	CONAKRY	3	2	0		0		1	0	0	1	1	1	0	0	Tap,Drill water	0		0	0	0	0	0	0		0
2021-12-21	I44	9	M	CONAKRY	5	2	0		0		1	0	0	1	1	0	0	0	Tap	0		1	0	0	0	0	0		0
2021-12-21	I45	14	M	CONAKRY	4	5	0		0		1	0	0	1	1	1	0	0	Tap,Drill water	0		1	0	0	0	0	0		0
2021-12-21	I46	11	F	CONAKRY	3	3	0		0		1	0	0	1	1	1	0	0	Tap,Drill water	0		1	0	0	0	0	0		0
2021-12-21	I47	9	F	CONAKRY	2	1	0		0		1	0	0	1	1	0	0	0	Tap	0		1	0	0	0	0	0		0
2021-12-21	I48	10	F	CONAKRY	3	6	0		0		1	0	0	1	1	1	0	0	Tap,Drill water	0		1	0	0	0	0	0		0
2021-12-21	I49	14	M	CONAKRY	3	2	0		0		1	0	0	1	1	0	0	0	Tap	0		1	0	0	0	0	0		0
2021-12-21	I50	9	M	CONAKRY	2	5	0		0		1	0	0	1	1	0	0	0	Tap	0		1	0	0	0	0	0		0
2021-12-21	I51	8	M	CONAKRY	7	3	0		0		1	0	0	1	1	1	0	0	Tap,Drill water	0		0	0	0	0	0	1	NA	0
2021-12-21	I52	10	F	CONAKRY	4	4	0		0		1	0	0	1	1	1	0	0	Tap,Drill water	0		0	0	0	0	0	0		0
2021-12-21	I53	8	M	CONAKRY	2	2	0		0		1	0	0	1	1	0	0	0	Tap,Drill water	0		1	0	1	0	0	0		0
2021-12-21	I54	9	F	CONAKRY	3	2	0		0		1	0	0	1	1	1	0	0	Tap,Drill water	0		1	1	0	0	0	0		0
2021-12-21	I55	9	M	CONAKRY	6	4	0		0		1	0	0	1	1	1	0	0	Tap,Drill water	0		1	0	0	0	0	0		0
2021-12-21	I56	8	F	CONAKRY	3	2	0		0		1	0	0	1	1	0	0	0	Tap,Drill water	0		0	0	0	0	0	0		0
2021-12-21	I57	13	F	CONAKRY	2	7	0		0		1	0	0	1	1	0	0	0	Tap,Drill water	0		1	0	0	0	0	0		0
2021-12-21	I58	9	F	CONAKRY	4	6	0		0		1	0	0	1	1	1	0	0	Tap,Drill water	0		0	0	0	0	0	0		0
2021-12-21	I59	9	F	CONAKRY	3	1	0		0		1	0	0	1	1	1	0	0	Tap,Drill water	0		0	0	1	0	0	0		0
2021-12-21	I60	7	M	CONAKRY	5	1	0		0		1	0	0	1	1	1	0	0	Tap,Drill water	0		1	0	0	0	0	0		0
2021-12-21	I61	9	M	CONAKRY	2	3	0		0		1	0	0	1	1	1	0	0	Tap,Drill water	0		1	0	0	0	0	0		0
2021-12-21	I62	8	M	CONAKRY	3	4	0		0		1	0	0	1	1	0	0	0	Tap,Drill water	0		1	1	0	0	0	0		0
2021-12-21	I63	35	M	CONAKRY	2	6	0		0		1	0	0	1	1	0	0	0	Tap,Drill water	0		1	0	0	0	0	0		0
2021-12-21	I64	28	M	CONAKRY	4	3	0		0		1	0	0	1	1	0	0	0	Tap,Drill water	0		1	0	0	0	0	0		0
2021-12-21	I65	50	M	CONAKRY	6	2	0		0		1	0	0	1	1	1	0	0	Tap,Drill water	0		1	0	0	0	0	0		0
2021-12-21	I66	50	M	CONAKRY	3	1	0		0		1	0	0	1	1	0	0	0	Tap,Drill water	0		1	0	0	0	0	0		0
2021-12-21	I67	31	M	CONAKRY	7	3	0		0		1	0	0	1	1	0	0	0	Tap	0		1	0	0	0	0	0		0
2021-12-21	I68	13	F	CONAKRY	5	3	0		0		1	0	0	1	1	1	0	0	Tap,Drill water	0		0	0	0	0	0	0		0
2021-12-21	I69	13	F	CONAKRY	2	8	0		0		1	0	0	1	1	1	0	0	Tap,Drill water	0		1	0	0	0	0	0		0
2021-12-21	I70	13	M	CONAKRY	3	3	0		0		1	0	0	1	1	0	0	0	Tap,Drill water	0		0	0	0	0	0	0		0
2021-12-21	I71	11	F	CONAKRY	4	5	0		0		1	0	0	1	1	1	0	0	Tap,Drill water	0		1	1	0	0	0	0		0
2021-12-21	i72	16	M	CONAKRY	3	9	0		0		0	0	0	1	1	0	0	0	Tap,Drill water	0		1	0	0	0	0	1	NA	0
2021-12-21	I36	6	M	CONAKRY	2	3	0		0		1	0	0	1	1	1	0	0	Tap,Drill water	0		1	0	1	0	0	0		0
2021-12-21	I38	7	F	CONAKRY	4	5	0		0		1	0	0	1	1	1	0	0	Tap,Drill water	0		1	0	0	0	0	0		0
2021-12-21	I39	7	F	CONAKRY	1	2	0		0		1	0	0	1	1	1	0	0	Tap,Drill water	0		1	0	0	0	0	0		0
2021-12-21	I40	9	M	CONAKRY	2	5	0		0		1	0	0	1	1	1	0	0	Tap,Drill water	0		0	0	0	0	0	0		0
2021-12-27	E21	7	M	CONAKRY	5	4	0		0		1	0	0	0	0	1	0	0	Drill water	0		0	0	0	0	0	0		0
2021-12-27	E22	36	M	CONAKRY	2	2	0		0		1	0	0	0	0	1	0	0	Drill water	0		0	0	0	0	0	0		0
2021-12-29	I113	14	F	CONAKRY	3	4	0		0		1	0	1	1	0	1	0	0	Tap	0		1	0	1	0	0	0		0
2021-12-29	I114	13	F	CONAKRY	2	6	0		0		1	0	0	1	1	1	0	0	Tap,Drill water	0		1	0	0	0	0	0		0
2021-12-29	I115	9	M	CONAKRY	4	2	0		0		1	0	0	1	1	1	0	0	Tap,Drill water	0		1	0	0	0	0	1	NA	0
2021-12-29	I116	8	M	CONAKRY	5	4	0		0		1	0	0	1	1	1	0	0	Tap,Drill water	0		1	0	0	0	0	0		0
2022-01-03	I117	30	M	CONAKRY	3	0	0		0		1	0	0	1	1	1	0	0	Tap	0		1	0	0	0	0	0		0
2022-01-03	I118	30	M	CONAKRY	2	1	0		0		1	0	0	1	1	1	0	0	Tap,Drill water,Hole	0		1	0	0	0	0	0		0
2022-01-03	E1	34	M	CONAKRY	2	0	0		0		1	0	0	0	1	0	0	0	Drill water	0		0	0	1	0	0	0		0
2022-01-03	E10	25	M	CONAKRY	4	2	0		0		1	0	0	0	0	1	0	0	Drill water	0		0	0	0	0	0	0		0
2022-01-03	E2	68	M	CONAKRY	4	0	0		0		1	0	0	0	0	1	0	0	Drill water	0		1	0	0	0	0	0		0
2022-01-03	E3	45	F	CONAKRY	2	4	0		0		1	0	0	0	0	1	0	0	Drill water	0		1	0	0	0	0	0		0
2022-01-03	E4	29	F	CONAKRY	4	4	0		0		1	0	0	1	0	0	0	0	Drill water	0		0	0	1	0	0	0		0
2022-01-03	E5	36	M	CONAKRY	5	4	0		0		1	0	0	0	0	1	0	0	Drill water	0		0	0	1	0	0	0		0
2022-01-03	E6	25	F	CONAKRY	5	4	0		0		1	0	0	0	0	1	0	0	Drill water	0		0	0	1	0	0	0		0
2022-01-03	E7	2	F	CONAKRY	5	4	0		0		1	0	0	0	1	0	0	0	Drill water	0		0	0	0	0	0	0		0
2022-01-03	E8	29	M	CONAKRY	1	0	0		0		1	0	0	0	0	1	0	0	Drill water	0		0	0	1	0	0	0		0
2022-01-03	E9	22	M	CONAKRY	2	2	0		0		1	0	0	0	0	1	0	0	Drill water	0		0	0	1	0	0	0		0
2022-01-04	I119	5	F	CONAKRY	3	2	0		0		1	0	0	1	1	1	0	0	Tap	0		1	0	0	0	0	0		0
2022-01-04	I120	9	F	CONAKRY	6	4	0		0		1	0	0	1	1	1	0	0	Hole water	0		1	0	0	0	0	0		0
2022-01-04	I121	8	M	CONAKRY	3	2	0		0		1	0	0	1	1	1	0	0	Hole water,Tap,Drill water	0		1	0	0	0	0	0		0
2022-01-04	I122	2	F	CONAKRY	3	2	0		1	NA	1	0	0	1	1	0	0	0	Tap	0		1	0	0	0	0	0		0
2022-01-04	I123	8	M	CONAKRY	2	3	0		0		1	0	0	1	1	1	0	0	Hole water,Tap,Drill water	0		1	0	0	0	0	0		0
2022-01-04	I124	64	M	CONAKRY	8	7	0		0		1	0	0	1	1	1	0	0	Tap	0		1	0	0	0	0	0		0
2022-01-04	E11	30	M	CONAKRY	4	2	0		0		1	0	0	0	0	1	0	0	Drill water	0		0	0	0	0	0	0		0
2022-01-04	E12	22	M	CONAKRY	3	3	0		0		1	0	0	0	0	1	0	0	Drill water	0		0	0	1	0	0	0		0
2022-01-04	E13	23	F	RATOMA	2	0	0		0		1	0	0	1	0	0	0	0	Tap	0		0	0	0	0	0	0		0
2022-01-04	E14	25	M	RATOMA-CENTRE	2	0	0		0		1	0	0	0	0	1	0	0	Tap	0		0	0	0	0	0	0		0
2022-01-04	E15	15	M	CONAKRY	4	3	0		0		1	0	0	0	0	1	0	0	Drill water	0		0	1	0	0	0	0		0
2022-01-04	E16	36	M	RATOMA	2	2	0		0		1	0	0	0	0	1	0	0	Drill water	0		1	0	0	0	0	0		0
2022-01-04	E17	38	M	CONAKRY	3	2	0		0		1	0	0	0	0	1	0	0	Drill water	0		1	0	0	0	0	0		0
2022-01-04	E18	18	M	RATOMA	4	3	0		0		1	0	0	0	0	1	0	0	Drill water	0		0	0	0	0	0	0		0
2022-01-04	E20	20	F	RATOMA	2	2	0		0		1	0	0	0	0	1	0	0	Drill water	0		0	0	0	0	0	0		0
2022-01-04	E35	60	F	CONAKRY	2	4	0		0		1	0	0	0	0	1	0	0	Drill water	0		0	0	0	0	0	0		0
2022-01-04	E36	27	M	COYAH	6	4	0		0		1	0	0	0	0	1	0	0	Drill water	0		0	0	1	0	0	0		0
2022-01-04	E37	30	M	CONAKRY	2	1	0		0		1	0	0	0	0	1	0	0	Drill water	0		1	0	0	0	0	0		0
2022-01-05	I125	6	F	CONAKRY	5	2	0		0		1	0	0	1	1	0	0	0	Tap	0		1	0	0	0	0	0		0
2022-01-05	I127	11	M	CONAKRY	4	2	0		0		1	0	0	1	1	1	0	0	Hole water,Tap,Drill water	0		1	0	0	0	0	0		0
2022-01-05	I129	5	F	CONAKRY	2	3	0		0		1	0	0	1	1	0	0	0	Hole water,Tap,Drill water	0		1	0	0	0	0	0		0
2022-01-05	I130	4	M	CONAKRY	4	2	0		0		1	0	0	1	1	0	0	0	Tap,Tap,Drill water	0		0	0	0	0	0	0		0
2022-01-05	E19	6	M	RATOMA	5	4	0		0		1	0	0	0	0	1	0	0	Drill water	0		0	0	0	0	0	0		0
2022-01-06	E23	64	F	CONAKRY	3	3	0		0		1	0	0	0	0	1	0	0	Drill water	0		0	0	0	0	0	0		0
2022-01-06	E24	35	M	RATOMA	2	3	0		0		1	0	0	0	0	1	0	0	Drill water	0		0	0	1	0	0	0		0
2022-01-06	E25	1	M	CONAKRY	2	3	0		0		1	0	0	1	0	0	0	0	Drill water	0		0	0	0	0	0	0		0
2022-01-06	E26	59	M	CONAKRY	4	3	0		0		1	0	0	0	0	1	0	0	Tap	0		0	0	1	0	0	0		0
2022-01-06	E38	61	M	RATOMA	3	4	0		0		1	0	0	0	0	1	0	0	Tap	0		1	0	0	0	0	0		0
2022-01-07	E27	45	M	CONAKRY	5	3	0		0		1	0	0	0	0	1	0	0	Drill water	0		0	0	0	0	0	0		0
2022-01-07	E28	8	F	CONAKRY	2	3	0		0		1	0	0	0	0	1	0	0	Drill water	0		1	0	0	0	0	0		0
2022-01-07	E43	65	F	CONAKRY	3	3	0		0		1	0	0	0	0	1	0	0	Drill water	0		0	0	0	0	0	0		0
2022-01-07	E44	7	F	RATOMA	3	3	0		0		1	0	0	0	0	1	0	0	Drill water	0		0	0	0	0	0	0		0
2022-01-07	E45	28	F	CONAKRY	2	3	0		0		1	0	0	0	0	1	0	0	Drill water	0		0	0	0	0	0	0		0
2022-01-07	E46	32	M	RATOMA	4	2	0		0		1	0	0	0	0	1	0	0	Tap	0		0	0	0	0	0	0		0
2022-01-08	E29	25	M	CONAKRY	2	2	0		0		1	0	0	0	0	1	0	0	Drill water	0		0	0	0	0	0	0		0
2022-01-08	E30	36	M	CONAKRY	3	3	0		0		1	0	0	0	0	1	0	0	Drill water	0		0	0	0	0	0	0		0
2022-01-08	E31	40	M	CONAKRY	2	2	0		0		1	0	0	0	0	1	0	0	Drill water	0		0	0	1	0	0	0		0
2022-01-08	E32	28	F	CONAKRY	2	2	0		0		1	0	0	0	0	1	0	0	Drill water	0		0	0	0	0	0	0		0
2022-01-08	E33	43	F	CONAKRY	4	3	0		0		1	0	0	0	0	1	0	0	Drill water	0		0	0	0	0	0	0		0
2022-01-08	E34	30	F	CONAKRY	2	4	0		0		1	0	0	1	0	1	0	0	Drill water	0		0	0	1	0	0	0		0
2022-01-10	E39	70	M	RATOMA	3	5	0		0		1	0	0	0	0	1	0	0	Drill water	0		0	0	0	0	0	0		0
2022-01-10	E40	32	M	CONAKRY	2	3	0		0		1	0	0	0	0	1	0	0	Drill water	0		0	0	0	0	0	0		0
2022-01-10	E41	23	F	CONAKRY	2	0	0		0		1	0	0	0	0	1	0	0	Drill water	0		0	0	0	0	0	0		0
2022-01-10	E42	32	M	CONAKRY	2	0	0		1	CÔTE D'IVOIRE	1	0	0	0	0	1	0	0	Drill water	0		0	0	0	0	0	0		0
2022-01-12	E47	22	F	RATOMA	2	2	0		0		1	0	0	0	0	1	0	0	Drill water	0		0	0	0	0	0	0		0
2022-01-13	E50	10	M	CONAKRY	3	2	0		0		1	0	0	0	0	1	0	0	Drill water	0		1	0	0	0	0	0		0
2022-01-14	E48	30	M	CONAKRY	4	2	0		1	NA	1	0	0	0	0	1	0	0	Drill water	0		0	0	0	0	0	0		0
2022-01-14	E49	38	F	CONAKRY	2	2	0		0		1	0	0	0	0	1	0	0	Drill water	0		0	0	1	0	0	0		0
2022-03-06	I213	28	M	DUBREKA	10	5	1	Sheep,cat	0		0	1	1	0	1	1	0	0	Drill water	0		1	1	0	0	0	0		0
2022-08-02	I206	55	M	CONAKRY	8	2	0		0		1	0	0	1	1	0	0	0	Tap	0		1	0	0	0	0	0		0
2022-08-10	I183	45	F	CONAKRY	7	0	1	Dog	0		1	0	0	1	1	1	0	0	Drill water,Tap	0		1	0	0	0	0	0		0
2022-08-10	I184	43	M	CONAKRY	3	6	0		0		1	0	0	1	0	1	0	0	Hole,Tap,Drill water	0		1	0	0	0	0	0		0
2022-08-11	I185	52	F	YATTAYA	5	1	0		0		1	0	0	1	1	0	0	0	Tap	0		1	0	0	0	0	0		0
2022-08-11	I186	34	M	COLEAH	1	0	0		0		1	0	0	1	0	1	0	0	Tap ,Drill water ,Hole	0		0	0	0	0	0	0		0
2022-08-11	I187	18	M	KALOUM	5	5	0		0		1	0	0	1	1	1	0	0	Drill water,Tap	0		0	0	0	0	0	0		0
2022-08-11	I190	62	M	RATOMA	5	1	0		0		1	0	0	1	1	1	0	0	Tap	0		1	0	0	1	0	0		0
2022-08-12	I189	16	M	DIXINN	3	4	0		0		1	0	0	1	1	1	0	0	Drill water,Hole,Tap	0		1	0	0	0	0	0		0
2022-08-12	I191	40	F	RATOMA	2	3	1	NA	1	NA	1	0	0	1	1	1	0	0	Tap, drill water	0		1	0	1	0	0	0		0
2022-08-12	I192	7	M	RATOMA	2	3	0		0		1	0	0	1	1	1	0	0	Tap	0		1	0	0	0	0	0		0
2022-08-12	I193	30	F	RATOMA	4	6	1	Dog	0		1	0	0	1	1	1	0	0	Tap, drill water	1	ASTHMA	1	0	1	0	0	1	Entamoeba, Ascaris	0
2022-08-12	I194	10	F	SANDAR VALIA	3	7	0		0		1	0	0	1	1	1	0	0	Tap	0		1	0	0	0	0	0		0
2022-08-15	I195	32	M	DUBREKA	2	4	0		1	SIERRA LEON	1	0	0	0	1	0	0	1	Drill water	0		1	0	1	0	0	0		0
2022-08-16	I197	27	F	KALOUM	3	5	0		0		1	0	0	1	1	0	0	0	Tap	0		1	0	0	0	0	0		0
2022-08-16	I996	33	F	YIMBAYAH	3	2	0		0		1	0	1	1	1	0	0	0	Drill water Tap	0		1	0	0	0	0	0		0
2022-08-22	I198	68	M	CONAKRY	2	3	1	Dog	0		1	0	0	0	1	0	0	0	Drill water	0		1	1	0	0	0	1	NA	0
2022-08-23	I199	25	M	BGESSIA	3	0	0		0		1	0	0	1	1	0	0	0	Tap	0		1	0	0	0	0	0		0
2022-08-23	I200	16	F	DIXINN	8	3	0		0		1	0	0	1	1	1	0	0	Drill water ,Tap,Hole water	0		1	0	0	0	0	0		0
2022-08-28	I201	32	F	HAMDANLAYE	3	8	0		0		1	0	0	0	1	0	0	0	Tap	0		1	0	0	0	0	0		0
2022-08-30	I202	50	M	CONAKRY	3	2	1	Sheep, rabbit	0		1	0	0	1	1	0	0	0	Tap	0		1	0	0	0	0	0		0
2022-08-30	I203	65	M	KALOUM	3	6	0		0		1	0	0	0	1	0	0	0	Tap,Drill water	0		0	0	0	0	0	1	NA	0
2022-09-01	I204	32	M	KALOUM	2	2	1	Sheep	0		1	0	0	0	1	0	0	0	Tap, drill water	0		1	1	0	0	0	0		0
2022-09-01	I205	66	M	CONAKRY	7	3	0		0		1	0	0	1	1	0	0	0	Tap	0		1	0	1	0	0	0		0
2022-09-02	I207	18	F	BOULBINET	5	2	0		0		1	0	0	1	1	1	0	0	Tap Drill water	0		1	0	0	0	0	0		0
2022-09-05	I208	18	F	DUBREKA	4	1	0		0		1	0	0	1	0	1	0	0	Drill water	0		1	0	0	1	0	0		0
2022-09-05	I209	70	M	CONAKRY	1	0	0		0		1	0	0	1	1	0	0	0	Tap Drill water	0		1	0	0	0	0	0		0
2022-09-05	I210	35	M	DUBREKA	6	1	0		0		1	0	0	1	1	0	0	0	Tap	1	HIV	1	0	0	0	0	0		0
2022-09-06	I211	9	F	DUBREKA	5	3	0		0		1	0	1	0	0	1	0	0	Hole,Drill water	0		1	0	0	0	0	0		0
2022-09-06	I212	10	M	DUBREKA	3	2	0		0		1	0	0	1	1	1	0	0	Drill water	0		1	0	1	0	0	0		0
2022-09-06	I214	30	M	DUBREKA	2	5	0		0		1	0	1	1	1	1	0	1	Tap,Drill water	0		1	0	1	0	0	0		0
2022-09-07	I215	28	F	DABONDY	4	6	0		0		1	0	0	1	1	0	0	0	Tap	0		1	0	0	0	0	1	NA	0
2022-09-07	I216	39	M	DIXINN	5	1	0		0		1	0	0	0	1	0	0	0	Drill water	0		0	0	0	0	0	0		0
2022-09-07	I217	16	M	COYAH	5	1	0		0		1	0	0	1	1	1	0	0	Tap,Drill water	0		1	0	1	1	0	0		0
2022-09-07	I218	68	F	MATAM	9	2	0		0		1	0	0	1	1	0	0	0	Tap	0		1	0	0	0	0	0		0
2021-12-21	I22	3	F	CONAKRY	4	6	0		0		1	0	0	1	1	1	0	0	Drill water ,Tap	0		1	0	0	0	0	0		0
2021-12-21	I23	3	F	CONAKRY	4	4	0		0		1	0	0	1	1	1	0	0	Tap,Drill water	0		1	0	0	0	0	0		0
2022-09-08	I219	35	F	BONFI	7	3	0		0		1	0	0	1	1	0	0	0	Drill water	0		1	0	0	0	0	0		0
2022-09-08	I220	40	F	GB ESSIA PORT1	5	1	0		0		1	0	0	1	1	0	0	0	Tap	0		1	0	0	0	0	0		0
2022-09-08	I221	36	F	DIXINN	2	0	0		0		1	0	0	0	1	0	0	0	Drill water	0		1	1	0	0	0	0		0
2022-09-08	I223	26	M	MANQUEPA	4	2	0		0		1	0	0	1	1	1	0	0	Drill water ,Tap	0		1	0	0	0	0	0		0
2022-09-08	I224	18	M	COYAH	4	6	0		0		1	0	0	1	1	0	0	0	Tap	0		1	0	0	0	0	0		0
2022-09-09	I225	20	F	RATOMA	6	1	0		0		1	0	0	1	1	0	0	0	Drill water	0		0	0	0	0	0	0		0
2022-09-09	I226	35	F	YATTAYA	7	2	0		0		1	0	0	0	1	0	0	0	Drill water	0		0	0	0	0	0	0		0
2022-09-09	I232	53	M	SANDAR VALIA	5	3	0		1	SENEGAL	1	0	0	1	1	0	0	0	Drill water	0		1	0	0	0	0	0		0
2022-09-09	I233	68	M	LABE	1	6	0		0		1	0	0	1	1	0	0	0	Tap	0		0	0	0	0	0	0		0
2022-01-05	I129	5	F	MATAM	2	3	0		0		1	0	0	1	1	0	0	0	Hole,Tap,Drill water	0		1	0	0	0	0	0		0
2022-09-12	I227	25	F	COYAH	2	1	0		0		1	0	0	1	1	1	0	0	Tap	0		1	1	1	0	0	0		0
2022-09-12	I228	4	M	DUBREKA	5	4	0		0		1	0	0	0	1	1	0	0	Drill water	0		1	0	1	1	0	0		0
2022-09-12	I230	19	M	KALOUM	2	4	0		0		1	0	0	1	1	1	0	0	Drill water ,Tap	0		1	0	0	0	0	0		0
2022-09-12	I231	36	F	CONAKRY	3	2	1	Rabbit, sheep	1	COTE D'IVOIRE .SENEGAL	1	0	0	1	1	0	0	0	Tap Hole water	0		1	1	0	0	0	0		0
2022-09-12	I234	31	M	GBESSIA	3	1	0		0		1	0	0	1	1	0	0	0	Tap	0		1	0	0	0	0	0		0
2022-09-12	I235	31	M	RATOMA	5	2	0		0		1	0	0	0	1	0	0	0	Drill water	0		0	0	0	0	0	0		0
2022-09-14	I238	16	M	CONAKRY	4	3	0		0		1	0	0	1	1	0	0	0	Tap	0		0	0	0	0	0	0		0
2022-09-14	I243	36	M	BAMBETO	2	0	0		0		1	0	0	1	1	1	0	0	Tap Drill water	0		1	0	0	0	0	0		0
2022-09-14	I244	25	F	DIXINN	1	0	0		0		1	0	0	0	1	0	0	0	Drill water	0		0	0	0	0	0	0		0
2022-09-15	I245	18	F	KALOUM	3	7	0		0		1	0	0	1	1	1	0	0	Drill water ,Tap	0		1	0	0	0	0	0		0
2022-09-15	I246	48	F	MATOTO	6	8	0		0		1	0	0	1	1	1	0	0	Tap	0		1	0	1	0	0	1	Ascaris	0
2022-09-15	I247	26	M	FORECARIAH	6	5	1	Sheep, chicken, rabbit	0		1	0	0	0	0	1	0	1	Drill water	0		0	0	0	0	0	1	Ascaris	0
2022-09-15	I248	35	M	SONFONIA	5	1	0		0		1	0	0	1	1	0	0	0	Tap	0		1	0	0	0	0	0		0
2022-09-16	I249	49	F	CONAKRY	3	1	0		0		1	0	0	0	1	0	0	0	Drill water ,Tap	1	HIV	1	1	0	1	0	0		0
2022-09-16	I250	48	M	ALMAMYAH	2	0	0		0		1	0	0	0	1	0	0	0	Drill water ,Tap	0		1	0	0	0	0	1	Entamoeba	0
2022-09-16	I251	35	F	BOURAMAYAH	6	2	1	Sheep,dog	0		1	0	0	1	0	0	0	1	Drill water ,Tap	0		1	0	0	0	0	0		0
2022-09-16	I252	46	F	MADINA	5	2	0		0		1	0	0	0	1	0	0	0	Drill water ,Tap	1	HIV	0	0	1	1	0	0		0
2022-09-20	I253	62	M	CONAKRY	15	7	1	Sheep, cat	0		1	0	0	1	1	1	0	0	Tap	0		1	0	0	0	0	0		0
2022-09-21	I254	32	M	CONAKRY	3	2	0		0		1	0	0	1	1	0	0	0	Tap	0		1	0	0	0	0	0		0
2022-09-22	I256	6	F	CONAKRY	2	3	1	Cat	0		0	1	0	1	1	1	0	0	Tap Drill water	0		1	1	0	0	0	0		0
2022-09-22	I257	25	M	CONAKRY	5	1	0		0		1	0	1	1	0	1	0	0	Tap Drill water	0		0	0	0	0	0	0		0
2022-09-22	I258	8	M	CONAKRY	4	5	0		0		0	1	0	1	1	0	0	0	Tap Drill water	0		1	0	0	0	0	NA	NA	0
2022-09-22	I259	29	F	CONAKRY	3	2	0		0		1	0	0	1	1	1	0	0	Tap,Drill water	0		1	0	0	0	0	0		0
2022-09-23	I260	70	M	CONAKRY	7	3	0		0		1	0	0	1	1	0	0	0	Tap Drill water	0		1	0	0	0	0	0		0
2022-09-23	I262	37	F	KALOUM	3	5	0		0		1	0	0	1	1	0	0	0	Tap Drill water	0		1	0	0	0	0	0		0
2022-09-27	I265	43	F	ENCO5	3	1	0		0		1	0	0	1	1	0	0	0	Tap	0		1	0	0	0	0	0		0
2022-09-27	I264	17	F	MINIERE	4	2	0		0		1	0	0	1	1	0	0	0	Tap	0		1	0	0	0	0	0		0
2022-09-27	I269	42	M	DIXINN	6	2	0		0		1	0	0	0	1	0	0	0	Tap Drill water	0		1	0	0	0	0	0		0
2022-09-28	I270	19	M	TOMBOLIA	4	2	0		0		1	0	0	1	1	0	0	0	Tap	0		1	0	0	0	0	0		0
2022-09-28	I271	42	M	MATAM	2	1	0		0		1	0	0	1	1	1	0	0	Tap Drill water	0		1	0	0	0	0	0		0
2022-09-28	I272	25	M	DIXINN	2	8	0		0		1	0	0	1	1	1	0	0	Tap Drill water	0		0	0	0	0	0	0		0
2022-09-28	I273	8	M	RATOMA	2	2	0		0		1	0	0	1	1	0	0	0	Tap Drill water	0		1	0	0	0	0	0		0
2022-09-28	I274	8	M	RATOMA	2	2	0		0		1	0	0	1	1	0	0	0	Tap Drill water	0		1	0	0	0	0	0		0
2022-09-30	I278	17	F	MINIERE	4	5	0		0		1	0	0	1	1	0	0	0	Tap	0		1	0	0	0	0	0		0
2022-09-30	I275	73	F	TAOUYAH	4	4	0		0		1	0	0	1	1	0	0	0	Tap	0		1	0	0	0	0	0		0
2022-09-30	I276	43	M	DAPOMPA	5	1	0		0		1	0	0	1	1	1	0	0	Tap Drill water	0		1	0	0	0	0	0		0
2022-09-30	I277	43	F	ENCO5	2	5	0		0		1	0	0	1	1	1	0	0	Tap,Drill water	0		1	0	0	0	0	0		0
2022-09-30	I279	30	F	KAGBELEN	5	1	0		0		1	0	0	1	1	0	0	0	Tap	0		1	0	0	0	0	0		0
2022-09-30	I280	57	M	DAR-ES-SALAM	6	2	0		0		1	0	0	1	1	0	0	0	Drill water,tap	0		1	0	0	0	0	0		0
2022-09-30	I281	22	M	CIMENTERIE	2	4	0		0		1	0	0	1	1	0	0	0	Tap	0		1	0	0	0	0	0		0
2022-09-30	I282	34	F	COYAH	4	2	0		0		1	0	0	1	1	0	0	0	Tap	0		1	0	0	0	0	0		0
2022-09-30	I283	35	F	TEMINETAYE	3	9	0		0		1	0	0	1	1	1	0	0	Drill water	0		1	0	0	0	0	0		0
2022-09-30	I284	16	M	SANOYAH	3	4	0		0		1	0	0	1	1	1	0	0	Drill water ,Tap	0		1	0	0	0	0	0		0
2022-10-05	I285	24	M	DIXINN	4	3	0		0		1	0	0	1	1	1	0	0	Drill water	0		1	0	0	0	0	0		0
2022-10-05	I287	18	F	MATAM	2	5	0		0		1	0	0	1	1	1	0	0	Drill water,Tap	0		1	0	0	0	0	0		0
2022-10-05	I288	67	F	DIXINN	9	2	0		0		1	0	0	1	1	1	0	0	Tap Drill water	0		1	0	0	0	0	0		0
2022-10-05	I289	30	F	KALOUM	5	1	0		0		1	0	0	1	1	1	0	0	Tap,Drill water	0		1	0	0	0	0	0		0
2022-10-05	I290	45	F	MATOTO	5	0	0		0		1	0	0	1	1	0	0	0	Tap	0		1	0	0	0	0	0		0
2022-10-05	I291	19	M	DIXINN	2	7	0		0		1	0	0	1	1	0	0	0	Tap	0		1	0	0	0	0	0		0
2022-10-05	I292	19	M	CAMEROUN	5	2	0		0		1	0	0	0	1	0	0	0	Tap	0		1	0	0	0	0	0		0
2022-10-05	I293	37	M	DABONDY	3	3	0		0		1	0	0	1	1	0	0	0	Tap	0		1	0	0	0	0	0		0
2022-10-05	i295	27	M	COYAH	6	2	0		0		1	0	0	1	1	0	0	0	Tap Drill water	0		1	0	0	0	0	0		0
2022-10-05	I296	3	M	AVIATION	5	1	0		0		1	0	0	1	1	0	0	0	Tap	0		1	0	0	0	0	0		0
2022-10-05	I297	50	M	MAMOU	3	4	0		0		1	0	0	1	1	0	0	0	Tap	0		1	0	0	0	0	0		0
2022-10-05	I298	45	M	MAMOU	2	4	0		0		1	0	0	1	1	0	0	0	Tap	0		1	0	0	0	0	0		0
2022-10-06	I299	50	F	CONAKRY	5	2	0		0		1	0	0	1	1	0	0	0	Tap	0		1	0	0	0	0	NA	NA	0
2021-12-21	I100	10	M	CONAKRY	2	3	0		0		1	0	0	1	1	1	0	0	Tap,Drill water	0		0	0	0	0	0	0		0
2021-12-21	I73	13	M	CONAKRY	5	3	0		0		1	0	0	1	1	0	0	0	Tap,Drill water	0		0	0	0	0	0	0		0
2021-12-21	I74	15	M	CONAKRY	5	2	0		0		1	0	0	1	1	1	0	0	Tap,Drill water	0		0	0	0	0	0	0		0
2021-12-21	I75	18	M	CONAKRY	4	1	0		0		1	0	0	1	1	0	0	0	Tap,Drill water	0		0	0	0	0	0	0		0
2022-12-21	I76	18	F	CONAKRY	4	3	0		0		1	0	0	1	1	0	0	0	Tap,Drill water	0		0	0	0	0	0	0		0
2021-12-21	I77	17	F	CONAKRY	5	6	0		0		1	0	0	1	1	0	0	0	Tap,Drill water	0		0	0	0	0	0	0		0
2021-12-21	I78	16	F	CONAKRY	2	1	0		0		1	0	0	1	1	0	0	0	Tap,Tap	0		0	0	0	0	0	0		0
2021-12-21	I79	16	F	CONAKRY	5	3	0		0		1	0	0	1	1	0	0	0	Tap,Drill water	0		0	0	0	0	0	0		0
2021-12-21	I80	16	M	CONAKRY	4	5	0		0		1	0	0	1	1	0	0	0	Tap,Drill water	0		0	0	0	0	0	0		0
2021-12-21	I81	15	F	CONAKRY	2	5	0		0		1	0	0	1	1	0	0	0	Tap,Drill water	0		0	0	0	0	0	0		0
2021-12-21	I82	18	M	CONAKRY	2	3	0		0		1	0	0	1	1	1	0	0	Tap,Drill water	0		0	0	0	0	0	0		0
2021-12-21	I83	13	F	CONAKRY	2	3	0		0		1	0	0	1	1	0	0	0	Tap,Drill water	0		0	0	0	0	0	0		0
2021-12-21	I84	14	F	CONAKRY	2	1	0		0		1	0	0	1	1	1	0	0	Tap,Drill water	0		0	0	0	0	0	0		0
2021-12-21	I86	14	F	CONAKRY	2	5	0		0		1	0	0	1	1	0	0	0	Tap,Drill water	0		0	0	0	0	0	0		0
2021-12-21	I87	13	F	CONAKRY	8	2	0		0		1	0	0	1	1	1	0	0	Tap,Drill water	0		0	0	0	0	0	0		0
2021-12-21	I88	14	M	CONAKRY	5	2	0		0		1	0	0	1	1	0	0	0	Tap,Drill water	0		0	0	0	0	0	0		0
2021-12-21	I89	16	F	CONAKRY	2	3	0		0		1	0	0	1	1	1	0	0	Tap,Drill water	0		0	0	0	0	0	0		0
2021-12-21	I90	13	M	CONAKRY	3	3	0		0		1	0	0	1	1	1	0	0	Tap,Drill water	0		1	0	0	0	0	0		0
2021-12-21	I91	11	F	CONAKRY	3	1	0		0		1	0	0	1	1	1	0	0	Tap,Drill water	0		1	1	0	0	0	0		0
2021-12-21	I92	13	F	CONAKRY	3	2	0		0		1	0	0	1	1	1	0	0	Tap,Drill water	0		0	0	0	0	0	0		0
2021-12-21	I93	11	M	CONAKRY	4	2	0		0		1	0	0	1	1	0	0	0	Tap,Drill water	0		1	0	0	0	0	0		0
2021-12-21	I94	15	F	CONAKRY	5	3	0		0		1	0	0	1	1	1	0	0	Tap,Drill water	0		1	0	0	0	0	0		0
2021-12-21	I95	16	M	CONAKRY	5	4	0		0		1	0	0	1	1	0	0	0	Tap,Drill water	0		0	0	0	0	0	0		0
2021-12-21	I96	15	F	CONAKRY	4	2	0		0		1	0	0	1	1	1	0	0	Tap,Drill water	0		1	1	0	0	0	0		0
2021-12-21	I97	13	F	CONAKRY	6	2	0		0		1	0	0	1	1	1	0	0	Tap,Drill water	0		0	0	0	0	0	1	Ascaris	0
2021-12-21	I98	13	M	CONAKRY	2	3	0		0		1	0	0	1	1	0	0	0	Tap,Drill water	0		1	0	1	0	0	1	Entamoeba, Ascaris	0
2021-12-21	I99	16	M	CONAKRY	4	2	0		0		1	0	0	1	1	1	0	0	Tap,Drill water	0		0	0	0	0	0	0		0
2021-12-24	I111	3	F	DUBREKA	3	5	0		0		1	0	1	1	1	1	0	0	Tap	0		1	0	1	1	0	0		0
2021-12-29	I112	37	F	CONAKRY	5	4	0		0		1	0	0	1	1	1	0	0	Tap,Drill water	0		1	0	0	0	0	0		0
2022-10-05	I286	70	F	MATOTO	6	4	0		0		1	0	0	1	1	0	0	0	Tap	0		1	0	0	0	0	0		0
2022-08-02	I 151	9	M	CONAKRY	3	4	0		0		1	0	0	1	1	1	0	0	Drill water	0		1	0	0	0	0	0		0
2022-08-02	I152	7	F	TOUGUIWONDY	3	4	0		0		1	0	0	1	1	1	0	0	Tap,Drill water	0		1	0	0	0	0	0		0
2022-08-02	I153	7	F	BOULOUBINET	2	6	0		0		1	0	0	1	1	1	0	0	Tap	0		1	1	1	0	0	0		0
2022-08-02	I154	9	F	BOULOUBINET	3	2	0		0		0	1	0	1	1	1	0	0	Drill water	0		1	0	1	0	0	0		0
2022-08-02	I155	6	M	CONAKRY	2	5	0		0		1	0	0	1	1	1	0	0	Tap	0		1	1	0	0	0	0		0
2022-08-03	I156	26	F	COLEAH	5	3	0		0		0	1	1	1	1	1	0	0	Drill water	0		1	1	0	0	0	0		0
2022-03-02	I157	7	F	YIMBAYAH	2	6	0		0		1	0	1	1	1	1	0	0	Tap,Drill water	0		1	1	0	1	0	0		0
2022-07-29	I158	4	M	CONAKRY	2	6	1	Cat	0		1	0	0	1	1	1	0	0	Tap	0		1	0	1	0	0	1	Ascaris	0
2022-08-02	I159	45	F	CONAKRY	5	1	0		0		1	0	0	1	1	1	0	0	Tap,Drill water	0		1	0	0	0	0	0		0
2022-08-02	I160	67	F	CONAKRY	6	1	0		0		1	0	0	1	1	1	0	0	Tap,Drill water	0		1	0	0	0	0	0		0
2022-08-02	I161	37	F	KASSA	4	6	0		0		1	0	0	1	1	0	0	0	Tap	0		1	0	0	0	0	0		0
2022-08-02	I162	49	M	CONAKRY	6	3	0		0		1	0	0	1	1	1	0	0	Tap	0		0	0	1	0	0	0		0
2022-08-03	I163	9	M	MATOTO	3	1	1	Dog,cat	0		1	0	0	1	1	1	0	0	Tap, drill water	0		1	0	0	0	0	0		0
2022-08-03	I164	17	F	CONAKRY	2	1	0		0		1	0	0	1	1	0	0	0	Tap,Drill water	0		1	0	1	0	0	0		0
2022-08-03	I165	16	M	CIMENTERIE	3	5	0		0		1	0	0	1	1	1	0	0	Tap,Drill water	0		1	1	0	0	0	0		0
2022-08-03	I166	22	F	CONAKRY	6	5	0		0		1	0	0	1	1	1	0	0	Tap	0		1	0	0	0	0	0		0
2022-03-03	I167	1	F	YIMBAYAH	2	4	0		0		1	0	0	1	1	1	0	0	Tap	0		0	1	0	0	0	0		0
2022-08-05	I168	60	M	CONAKRY	7	3	0		0		1	0	0	1	1	1	0	0	Tap,Drill water	0		1	0	0	0	0	0		0
2022-08-05	I169	45	F	CONAKRY	5	3	0		0		1	0	0	1	1	1	0	0	Tap,Drill water,Hole	0		1	0	0	0	0	0		0
2022-08-05	I170	14	F	CONAKRY	5	3	0		0		1	0	1	1	1	1	0	0	Tap,Drill water,Hole	0		1	0	0	0	0	0		0
2022-08-05	I171	50	M	CONAKRY	4	2	0		0		1	0	0	1	1	1	0	0	Tap,Drill water	0		1	0	0	0	0	0		0
2022-08-05	I172	25	F	CONAKRY	4	6	0		0		1	0	0	1	1	1	0	0	Tap,Drill water	0		1	0	0	0	0	0		0
2022-08-08	I173	40	F	HAMDANLAYE	3	5	0		0		1	0	0	1	1	1	0	0	Drill water	0		1	0	1	0	0	1	Entamoeba	0
2022-08-08	I174	22	M	YIMBAYAH	4	5	0		0		1	0	0	1	1	1	0	0	Tap,Drill water	0		1	0	0	0	0	0		0
2022-08-08	I175	11	M	YIMBAYAH	2	5	0		0		1	0	0	1	1	1	0	0	Tap	0		1	0	0	0	0	0		0
2022-08-08	I176	20	F	MATOTO	6	2	0		0		1	0	0	1	1	1	0	0	Tap,Drill water	0		1	0	1	0	0	0		0
2022-08-08	I177	75	F	COYAH	9	1	0		0		1	0	0	1	1	1	0	0	Tap	0		1	0	1	0	0	0		0
2022-08-08	I178	52	M	COSA	6	5	0		0		1	0	0	1	1	1	0	0	Tap,Drill water	0		1	0	0	0	0	0		0
2022-08-08	I179	62	F	KOLOMA	8	1	0		0		1	0	0	1	1	0	0	0	Tap	0		1	0	0	0	0	0		0
2022-08-10	I180	64	M	CIMENTERIE	6	6	0		0		1	0	0	0	1	0	0	0	Drill water	0		1	0	1	0	0	0		0
2022-08-10	I181	35	M	CIMENTERIE	4	6	0		0		1	0	0	1	1	1	0	0	Tap,Drill water	0		1	0	0	0	0	0		0
2022-08-10	I182	55	F	BOFFA	3	1	0		0		1	0	0	1	1	1	0	0	Hole,Tap,Drill water	0		1	0	0	0	0	0		0
	I: National Hospital Ignace Deen
	E: Confessional Health Center Anastasis
	NA: Not answered
	0: No
	1: Yes
